# Supplementary material for: Comparative metabolomic analysis of leaves and kernels in wild type and Zmsps2 mutant
Source: Food Chem (Oxf). 2025 Dec 11;12:100343. doi: 10.1016/j.fochms.2025.100343 (PMC12769848; doi:10.1016/j.fochms.2025.100343)
Supplement: Supplementary Table S1-3 [file mmc2.xlsx]

## Sheet: Table S1
Table S1. Detected metabolites and relative content.
Index	Ion mode	Molecular Weight (Da)	KEGG ID	Compounds	Class	Mu_K_1	Mu_K_2	Mu_K_3	Mu_K_4	Mu_K_5	Mu_L_1	Mu_L_2	Mu_L_3	Mu_L_4	Mu_L_5	W22_K_1	W22_K_2	W22_K_3	W22_K_4	W22_K_5	W22_L_1	W22_L_2	W22_L_3	W22_L_4	W22_L_5
M59	NEG	277.217	C06426	gamma-Linolenic acid	Fatty Acids and Conjugates	4.80638e+06	6.21566e+06	7.19964e+06	7.39891e+06	5.89111e+06	5.28801e+08	3.81497e+08	4.50888e+08	3.86936e+08	3.80273e+08	7.84703e+06	9.67455e+06	9.43122e+06	9.16932e+06	7.33969e+06	3.84539e+08	4.15598e+08	4.80476e+08	4.08935e+08	5.04866e+08
M68	NEG	277.217	C06427	alpha-Linolenic acid	Fatty Acids and Conjugates	4.80638e+06	6.21566e+06	7.19964e+06	7.39891e+06	5.89111e+06	5.28801e+08	3.81497e+08	4.50888e+08	3.86936e+08	3.80273e+08	7.84703e+06	9.67455e+06	9.43122e+06	9.16932e+06	7.33969e+06	3.84539e+08	4.15598e+08	4.80476e+08	4.08935e+08	5.04866e+08
M836	NEG	483.273		1-Palmitoyl-2-hydroxy-sn-glycero-3-phospho-(1'-rac-glycerol)	Glycerophospholipids	4.95278e+06	6.24725e+06	4.42074e+06	8.54468e+06	7.28832e+06	1.2912e+08	1.05133e+08	1.04047e+08	7.08531e+07	2.84937e+07	4.60503e+06	7.80233e+06	6.558e+06	5.81855e+06	6.58199e+06	1.55312e+08	1.65743e+08	2.3084e+08	1.44832e+08	1.05671e+08
M74	NEG	211.134	C02678	Dodecanedioic acid	Fatty Acids and Conjugates	301211	328598	330100	219294	327940	2.41014e+08	1.27829e+08	1.12127e+08	8.34214e+07	3.82666e+07	342621	251193	323523	372448	368863	1.11921e+08	1.08532e+08	1.99525e+08	1.16233e+08	1.44213e+08
M132	NEG	279.232	C01595	Linoleic acid	Fatty Acids and Conjugates	2.96377e+07	3.57449e+07	4.9148e+07	4.41982e+07	3.767e+07	1.04807e+08	4.9766e+07	1.03324e+08	6.64403e+07	4.02206e+07	4.64558e+07	6.70845e+07	6.81917e+07	4.95067e+07	5.03295e+07	8.74124e+07	8.58422e+07	1.05043e+08	7.58792e+07	6.78251e+07
M34	NEG	291.196	C04785	13(S)-HpOTrE	Octadecanoids	334889	412829	412836	373251	431180	2.00053e+08	1.13827e+08	9.32487e+07	6.80708e+07	2.91483e+07	591624	248646	268912	681184	521844	1.60967e+08	2.0567e+08	1.11421e+07	1.3621e+08	2.31604e+08
M1357	NEG	209.118		N-Cyclohexyl-N'-(1H-tetraazol-5-yl)urea	Azoles	42915.5	65705.5	56027.3	40422.1	46688.2	1.27463e+08	1.63421e+08	8.49497e+07	6.11761e+07	2.29358e+07	46765.5	53557.8	39411.5	48108.2	87329.9	1.3752e+08	1.5773e+08	1.87899e+08	1.31341e+08	1.48638e+08
M1052	NEG	225.113		3-[(1E,3E)-Hepta-1,3-dienyl]pentanedioic acid	Fatty Acyls	44267.3	61148.5	44562.1	32545.9	58819.9	1.04535e+08	1.23278e+08	6.29423e+07	9.06496e+07	2.90573e+07	40598.8	25417.8	35094.4	107252	61842.7	1.38106e+08	1.26178e+08	1.3558e+08	1.38264e+08	1.39294e+08
M690	NEG	309.208		9-Oxo-11-(3-pentyl-2-oxiranyl)-10E-undecenoic acid	Fatty Acyls	304874	496860	574947	570526	576571	8.64621e+07	1.14995e+08	5.7596e+07	6.69186e+07	3.45208e+07	441786	725217	281789	812532	1.02744e+06	1.11768e+08	1.13713e+08	1.54694e+08	1.51917e+08	1.13523e+08
M287	POS	282.278	C19670	Oleamide	Fatty acyls	3.47895e+07	4.08017e+07	3.38413e+07	8.81278e+07	4.6079e+07	4.26971e+07	4.75018e+07	3.21032e+07	3.6603e+07	2.77161e+07	3.20131e+07	4.56738e+07	4.58284e+07	3.84846e+07	4.73277e+07	4.54211e+07	5.90499e+07	5.74586e+07	4.51971e+07	3.98575e+07
M107	NEG	341.109	C05402	Melibiose	Organooxygen compounds	4.41745e+07	3.99355e+07	3.83697e+07	3.84019e+07	4.09813e+07	3.99764e+07	5.36441e+07	3.61528e+07	4.46237e+07	5.44641e+07	3.46121e+07	3.57832e+07	3.27403e+07	3.34379e+07	4.12895e+07	3.91522e+07	4.73445e+07	4.82138e+07	6.21512e+07	5.86868e+07
M110	NEG	341.109	C00089	Sucrose	Saccharides	4.41745e+07	3.99355e+07	3.83697e+07	3.84019e+07	4.09813e+07	3.99764e+07	5.36441e+07	3.61528e+07	4.46237e+07	5.44641e+07	3.46121e+07	3.57832e+07	3.27403e+07	3.34379e+07	4.12895e+07	3.91522e+07	4.73445e+07	4.82138e+07	6.21512e+07	5.86868e+07
M257	NEG	341.109	C19636	Turanose	Fatty Acyls	4.41745e+07	3.99355e+07	3.83697e+07	3.84019e+07	4.09813e+07	3.99764e+07	5.36441e+07	3.61528e+07	4.46237e+07	5.44641e+07	3.46121e+07	3.57832e+07	3.27403e+07	3.34379e+07	4.12895e+07	3.91522e+07	4.73445e+07	4.82138e+07	6.21512e+07	5.86868e+07
M111	NEG	341.109	C01083	Trehalose	Saccharides	4.40916e+07	3.98606e+07	3.82976e+07	3.83298e+07	4.09043e+07	4.01383e+07	5.3547e+07	3.61364e+07	4.36732e+07	5.44567e+07	3.42343e+07	3.57714e+07	3.32849e+07	3.33835e+07	4.1212e+07	3.90793e+07	4.68768e+07	4.86394e+07	6.20345e+07	5.85804e+07
M264	NEG	341.109		Palatinose (hydrate)	Saccharides	4.40916e+07	3.98606e+07	3.82976e+07	3.83298e+07	4.09043e+07	4.01383e+07	5.3547e+07	3.61364e+07	4.36732e+07	5.44567e+07	3.42343e+07	3.57714e+07	3.32849e+07	3.33835e+07	4.1212e+07	3.90793e+07	4.68768e+07	4.86394e+07	6.20345e+07	5.85804e+07
M801	POS	88.1118		2-Methylbutylamine	Organonitrogen compounds	3.69032e+07	3.86295e+07	3.32955e+07	3.58278e+07	3.58053e+07	3.5043e+07	5.32646e+07	3.37913e+07	3.56319e+07	3.49827e+07	3.3856e+07	3.27691e+07	3.48078e+07	3.31956e+07	3.32492e+07	3.55508e+07	3.39986e+07	3.36648e+07	3.58718e+07	3.58021e+07
M155	NEG	133.014	C00149	Malic acid	Fatty Acids and Conjugates	4.79019e+07	4.09298e+07	3.91105e+07	4.11443e+07	3.69987e+07	2.50874e+07	2.70787e+07	2.08674e+07	2.75942e+07	2.55014e+07	4.60733e+07	3.92588e+07	4.27745e+07	4.23862e+07	4.17013e+07	3.01927e+07	3.15797e+07	1.85692e+07	2.92171e+07	2.76685e+07
M130	NEG	255.233	C00249	Palmitic acid	Fatty Acids and Conjugates	1.59043e+07	1.88593e+07	1.68199e+07	1.73458e+07	1.86513e+07	6.99903e+07	4.68323e+07	4.76581e+07	4.11791e+07	4.26262e+07	1.76626e+07	1.84755e+07	2.57044e+07	1.88469e+07	1.86043e+07	4.33798e+07	4.65507e+07	5.47425e+07	4.24266e+07	4.64133e+07
M416	NEG	207.103		5-(4-Methoxyphenyl)pentanoic acid	Phenol ethers	8996.97	13671.1	7275.14	6770.5	14911.8	5.29895e+07	5.53143e+07	3.23534e+07	4.43872e+07	1.53148e+07	28094	5831.72	9247.46	14813.6	17815.7	7.14823e+07	6.46475e+07	6.92351e+07	7.33323e+07	7.17667e+07
M223	NEG	191.02	C00158	Citric acid	Fatty Acids and Conjugates	2.76226e+07	2.8096e+07	2.39413e+07	2.8458e+07	2.74221e+07	2.24637e+07	1.98112e+07	2.02023e+07	1.81953e+07	3.00124e+07	1.67267e+07	1.50112e+07	1.25327e+07	1.5739e+07	1.98325e+07	3.73034e+07	3.57116e+07	1.97921e+07	2.66067e+07	2.15718e+07
M209	NEG	191.02	C00311	Isocitric acid	Fatty Acids and Conjugates	2.76226e+07	2.8096e+07	2.39413e+07	2.8458e+07	2.74221e+07	2.24644e+07	1.98111e+07	2.02038e+07	1.81952e+07	2.99553e+07	1.67442e+07	1.50112e+07	1.25327e+07	1.57392e+07	1.98554e+07	3.73034e+07	3.57116e+07	1.97921e+07	2.66067e+07	2.15718e+07
M1035	NEG	377.085		4-Hydroxy-3-oxo-1,3-dihydronaphtho[2,3-c]furan-5-yl .beta.-D-glucopyranoside	Naphthalenes	1.88961e+07	1.994e+07	2.29272e+07	2.48034e+07	2.51939e+07	3.67337e+07	3.57858e+07	2.35963e+07	1.95701e+07	1.38346e+07	3.16516e+07	2.60426e+07	2.07804e+07	2.27668e+07	2.96519e+07	1.38408e+07	1.3993e+07	1.1714e+07	1.58956e+07	7.34616e+06
M964	NEG	555.285		Dronedarone	Organooxygen compounds	11700.6	388603	300255	511875	508034	1.02651e+07	7.61452e+06	4.48955e+06	4.53106e+06	1.11436e+08	38848.8	310431	34202.7	22220.3	352304	2.49371e+07	9.0015e+07	1.87557e+07	4.29499e+07	1.15461e+08
M803	NEG	745.501		1-palmitoyl-2-linoleoyl-sn-glycero-3-phospho-(1'-rac-glycerol)	Glycerophospholipids	2.60152e+07	2.68932e+07	1.01573e+07	2.32327e+07	2.58982e+07	4.25414e+06	3.67269e+07	3.01245e+06	5.70812e+06	3.80063e+07	3.46786e+06	1.68742e+07	67181.8	4.93831e+06	1.06217e+07	2.53709e+07	6.41849e+07	3.71111e+07	3.64449e+07	2.86711e+07
M411	NEG	307.191		Methylgingerol	Benzene and substituted derivatives	64307.5	79936.3	64667.1	53467.9	72141	3.78283e+07	4.58317e+07	2.50328e+07	2.92297e+07	1.23723e+07	67593.2	81529.7	50553.8	93676.1	148339	4.20654e+07	4.60165e+07	5.97966e+07	5.1827e+07	4.81546e+07
M129	NEG	281.248	C00712	Oleic acid	Fatty Acids and Conjugates	1.93721e+07	1.90207e+07	2.27048e+07	1.73398e+07	1.98813e+07	1.84431e+07	1.6297e+07	2.05675e+07	1.72394e+07	2.2754e+07	1.73926e+07	1.85726e+07	2.75415e+07	2.35389e+07	1.73576e+07	1.74289e+07	1.5622e+07	1.5592e+07	1.68751e+07	1.70144e+07
M146	NEG	281.248	C08367	trans-Vaccenic acid	Fatty Acids and Conjugates	2.02989e+07	1.92256e+07	2.27048e+07	1.75676e+07	1.98832e+07	1.73523e+07	1.5991e+07	1.95154e+07	1.66058e+07	2.23141e+07	1.80126e+07	1.85748e+07	2.75415e+07	2.3539e+07	1.80097e+07	1.70285e+07	1.54611e+07	1.53642e+07	1.65585e+07	1.6838e+07
M162	POS	520.338	C04100	LPC(18:2/0:0)	Glycerophospholipids	2.04082e+07	2.42371e+07	2.54439e+07	2.70661e+07	2.7964e+07	1.73609e+07	1.05603e+07	1.32333e+07	7.98085e+06	3.75011e+06	1.70313e+07	2.37794e+07	2.11521e+07	2.44513e+07	1.8136e+07	1.51322e+07	1.67195e+07	1.76025e+07	1.23906e+07	1.20706e+07
M822	POS	104.107		5-Amino-1-pentanol	Organonitrogen compounds	2.04742e+07	2.29603e+07	1.9883e+07	2.27614e+07	2.22018e+07	1.20003e+07	1.26721e+07	1.16038e+07	1.2628e+07	1.45157e+07	2.24942e+07	1.95041e+07	2.22472e+07	2.03343e+07	2.23743e+07	1.36164e+07	1.36383e+07	1.54862e+07	1.55014e+07	1.53213e+07
M730	POS	116.143		1-Heptanamine	Organonitrogen compounds	1.58972e+07	1.61695e+07	1.50232e+07	1.52181e+07	1.41978e+07	1.45953e+07	1.4702e+07	1.54304e+07	1.72009e+07	1.63915e+07	1.36776e+07	1.44264e+07	1.72303e+07	1.45908e+07	1.40188e+07	1.43972e+07	1.30069e+07	1.4046e+07	1.54722e+07	1.48627e+07
M2133	NEG	834.514		1,2-Di(4Z,7Z,10Z,13Z,16Z,19Z-docosahexaenoyl)-sn-glycero-3-phosphoethanolamine	Glycerophospholipids	3.44691e+07	2.6699e+07	1.608e+07	3.18263e+07	2.91722e+07	159060	184366	227488	815313	202049	2.86405e+07	2.67825e+07	2.35867e+07	2.12736e+07	3.31552e+07	296701	383134	349256	412327	468272
M236	POS	280.263		Linoleamide	Fatty Acyls	9.71068e+06	1.13578e+07	9.64689e+06	3.16903e+07	1.2152e+07	1.21133e+07	1.46505e+07	9.49625e+06	9.73568e+06	7.01873e+06	9.03681e+06	1.28636e+07	1.59025e+07	1.05508e+07	1.15894e+07	1.47003e+07	1.89094e+07	1.94285e+07	1.28768e+07	1.01437e+07
M2177	NEG	683.224		(1aS,1bS,2S,5aR,6S,6aS)-6-((6-Deoxy-3-O-((2E)-3-(4-hydroxy-3-methoxyphenyl)prop-2-enoyl)-.alpha.-L-mannopyranosyl)oxy)-1a-(hydroxymethyl)-1a,1b,2,5a,6,6a-hexahydrooxireno[4,5]cyclopenta[1,2-c]pyran-2-yl .beta.-D-glucopyranoside	Monoterpenoids	1.62634e+07	1.55913e+07	1.49276e+07	1.45701e+07	1.61263e+07	9.74346e+06	1.25535e+07	8.38946e+06	1.26066e+07	1.11113e+07	1.07433e+07	1.29058e+07	1.1608e+07	1.16574e+07	1.51794e+07	9.63063e+06	1.43924e+07	1.47354e+07	1.61709e+07	1.25714e+07
M507	NEG	311.223		9-HPODE		1.05281e+06	1.58101e+06	2.59756e+06	3.92907e+06	3.57163e+06	1.69661e+07	2.36868e+07	1.43396e+07	1.02085e+07	1.93036e+06	1.82625e+06	1.85841e+06	844162	4.97803e+06	7.34288e+06	2.80728e+07	3.33016e+07	4.39376e+07	2.37154e+07	1.14596e+07
M555	NEG	721.504		1,2-Dipalmitoyl-sn-glycero-3-phospho-(1'-rac-glycerol)	Glycerophospholipids	1.61095e+07	1.47974e+07	4.73652e+06	5.09303e+06	3.01018e+07	7.16169e+06	1.02494e+07	3.84668e+06	1.28283e+07	1.24826e+07	1.10884e+07	8.73744e+06	912711	1.53164e+07	2.61551e+07	9.87448e+06	1.52922e+07	7.67157e+06	6.89419e+06	8.5237e+06
M2350	NEG	399.167		Methanone, [4-hydroxy-1-[2-(4-morpholinyl)ethyl]-1H-indol-3-yl]-1-naphthalenyl-	Indoles and derivatives	20.0495	18.5749	18.0557	18.1481	17.8629	25.5598	188903	24.1318	7862.16	72454.1	16311.3	11711.6	1111.46	18.0986	24925.9	2.41742e+07	3.52624e+07	4.04456e+07	4.6211e+07	7.46079e+07
M1519	POS	293.063		2-{[2-(3,4-Dihydroxyphenyl)-2-oxoethyl]sulfanyl}-6-methyl-4(3H)-pyrimidinone	Organooxygen compounds	112528	164479	112655	121987	97960.9	2.44891e+07	1.89273e+07	2.15989e+07	1.54221e+07	7.00903e+06	128334	165344	122222	120645	107907	2.31745e+07	2.23664e+07	2.79064e+07	2.04984e+07	2.23377e+07
M72	NEG	199.171	C02679	Dodecanoic acid	Fatty Acids and Conjugates	6.64631e+06	8.28899e+06	8.34536e+06	7.99511e+06	7.68519e+06	1.39415e+07	1.31974e+07	1.39616e+07	1.13164e+07	1.48017e+07	8.40726e+06	8.38722e+06	1.04698e+07	8.07246e+06	6.59319e+06	1.18094e+07	1.0116e+07	1.25509e+07	9.16344e+06	1.0889e+07
M1412	NEG	325.202		Dinorprostaglandin E1	Fatty Acyls	26018	56446.7	26163	30352.2	33248.1	1.72988e+07	2.13011e+07	1.06704e+07	1.17193e+07	5.19214e+06	51167.4	27057.6	23024.9	47136.1	102215	2.16301e+07	2.9939e+07	2.92344e+07	2.54398e+07	2.35707e+07
M2258	POS	432.279		Piericidin C1	Prenol lipids	6.57255e+06	7.02716e+06	7.0226e+06	6.92824e+06	7.16797e+06	5.91799e+06	6.71971e+06	6.15629e+06	2.06631e+07	6.56009e+06	7.48917e+06	6.08802e+06	6.64138e+06	6.78228e+06	6.84142e+06	6.75513e+06	2.3321e+07	6.4389e+06	1.20181e+07	8.15531e+06
M1481	POS	518.323		LysoPC(18:3(6Z,9Z,12Z))		856924	1.05357e+06	1.13557e+06	1.06998e+06	1.02782e+06	2.13769e+07	1.37101e+07	1.98976e+07	1.27239e+07	1.12276e+07	779942	974927	691019	985043	729371	1.57667e+07	1.56318e+07	1.89425e+07	1.20772e+07	1.88523e+07
M528	NEG	186.114		7-Keto-8-aminopelargonic acid	Fatty Acyls	1.17254e+07	6.95898e+06	8.94612e+06	3.36005e+06	454181	998782	2.23398e+06	1.16821e+07	4.21035e+06	1.03867e+06	2.03569e+07	1.51285e+06	2.98493e+07	2.70692e+07	1.04539e+07	4.01038e+06	807972	1.29349e+06	523454	1.56602e+07
M2494	POS	280.263		3-Ketosphingosine		3.11207e+06	1.59452e+07	1.60799e+06	1.13136e+07	3.51425e+06	6.3818e+06	1.51143e+07	1.41593e+06	6.54214e+06	3.81138e+06	2.48145e+06	8.24875e+06	2.45763e+06	9.40021e+06	3.34034e+07	9.79929e+06	9.22685e+06	8.79237e+06	3.03269e+06	6.33902e+06
M736	NEG	595.288		D-myo-Inositol, 1-[2-hydroxy-3-[(1-oxo-9,12-octadecadienyl)oxy]propyl hydrogen phosphate], [S-(Z,Z)]-	Glycerophospholipids	6.30827e+06	8.20394e+06	4.1306e+06	9.48151e+06	9.26156e+06	1.32664e+07	6.52863e+06	6.61903e+06	2.55801e+06	1.86351e+06	5.09848e+06	7.79313e+06	8.02103e+06	7.21297e+06	7.97363e+06	1.14145e+07	1.33635e+07	1.61168e+07	7.66575e+06	8.60571e+06
M71	NEG	227.202	C06424	Myristic acid	Fatty Acids and Conjugates	5.96659e+06	6.75886e+06	7.18936e+06	6.89595e+06	7.03124e+06	8.86236e+06	8.40664e+06	7.44194e+06	6.50252e+06	1.08323e+07	7.83771e+06	7.94006e+06	8.86303e+06	6.42504e+06	5.74923e+06	9.87095e+06	8.24025e+06	9.5976e+06	7.17628e+06	9.57393e+06
M506	NEG	315.197		Junceic acid	Diterpenoids	3376.78	2425.14	18.0557	5506.21	3857.04	2.40477e+07	1.56618e+07	7.59245e+06	1.46293e+07	3.30382e+07	9416.26	18.8731	18.2649	463.939	18.7682	2.99495e+07	1.48483e+07	2.40041e+06	1.17073e+07	3.11407e+06
M658	NEG	371.099		3-(Benzoyloxy)-2-hydroxypropyl .beta.-D-glucopyranosiduronic acid	Organooxygen compounds	359302	329737	304140	318623	404228	1.14292e+07	1.44389e+07	9.09668e+06	1.12961e+07	1.25576e+07	359775	356117	385813	385645	376099	1.51744e+07	1.85818e+07	2.11514e+07	2.12335e+07	1.82196e+07
M91	NEG	227.202		12-Methyltridecanoic acid	Fatty Acids and Conjugates	5.91466e+06	6.70012e+06	7.12688e+06	6.83602e+06	6.97013e+06	8.78817e+06	8.33391e+06	7.42347e+06	6.44601e+06	1.07815e+07	7.76959e+06	7.87106e+06	8.786e+06	6.36892e+06	5.69952e+06	9.78515e+06	8.16864e+06	9.51361e+06	7.11391e+06	9.49046e+06
M622	NEG	461.266		3-((Ethoxy(hydroxy)phosphoryl)oxy)-2-hydroxypropyl (9Z,12Z)-octadeca-9,12-dienoate	Glycerophospholipids	2.87649e+06	4.63049e+06	3.65726e+06	3.80579e+07	1.58306e+07	807433	526868	234362	23462	26446.2	1.79886e+07	868152	2.59561e+07	1.62533e+07	2.13515e+07	132755	217193	179814	123926	145509
M98	POS	256.263		Palmitamide	Fatty Acyls	5.6283e+06	6.57686e+06	5.6587e+06	1.35218e+07	6.1065e+06	5.75977e+06	7.46189e+06	5.50401e+06	5.63727e+06	3.76222e+06	6.06717e+06	6.52844e+06	8.5763e+06	6.8765e+06	8.30524e+06	7.04168e+06	8.49806e+06	8.81037e+06	6.31463e+06	6.51379e+06
M224	NEG	283.265	C01530	Stearic acid	Fatty Acids and Conjugates	2.14753e+06	4.19171e+06	6.97812e+06	4.09284e+06	3.94958e+06	1.56598e+07	7.69022e+06	9.92791e+06	3.51865e+06	8.37655e+06	3.40447e+06	4.05712e+06	1.25719e+07	9.93986e+06	3.61295e+06	8.78177e+06	1.09144e+07	6.28769e+06	5.06682e+06	6.26404e+06
M539	NEG	85.0296		CROTONIC ACID		1.74542e+06	1.51045e+06	1.19587e+06	1.69577e+06	1.55887e+06	9.66737e+06	1.08155e+07	9.63192e+06	1.13079e+07	1.45504e+07	1.40924e+06	1.21061e+06	1.19879e+06	1.54946e+06	1.84452e+06	1.05353e+07	1.00024e+07	1.19342e+07	1.18566e+07	1.68849e+07
M1005	NEG	217.003		3-Pyridinecarbonitrile, 1,2-dihydro-4-methyl-2-thioxo-6-(trifluoromethyl)-	Pyridines and derivatives	6.20506e+06	5.59149e+06	5.73415e+06	5.64868e+06	5.56673e+06	6.09799e+06	6.68045e+06	6.3241e+06	6.42523e+06	7.61228e+06	6.0701e+06	5.8542e+06	5.85595e+06	5.64433e+06	5.91852e+06	7.04483e+06	6.9194e+06	7.28497e+06	7.40143e+06	7.67521e+06
M35	NEG	197.118		Undecanedioic acid	Fatty Acids and Conjugates	45392.5	50319.9	36583.5	38123.6	45783.7	1.07078e+07	1.33188e+07	8.00188e+06	1.10875e+07	3.63326e+06	54582	38507.1	68499.6	44956.9	58674.3	1.24404e+07	1.17735e+07	1.82176e+07	1.37369e+07	1.25944e+07
M249	NEG	317.212		Isosteviol	Diterpenoids	2267.09	2706.31	970.232	2662.96	1811.29	1.02712e+07	4.18093e+06	2.02225e+06	3.44377e+06	2.52481e+07	6060.83	233.361	1970.37	2264.99	18.7682	2.86929e+07	1.28513e+07	1.14212e+06	1.48051e+07	5.90777e+06
M861	NEG	339.2		Arachidonic sulfonic acid	Organic sulfonic acids and derivatives	3.29879e+06	2.51862e+06	2.33785e+06	2.95895e+06	2.97912e+06	6.09792e+06	5.94907e+06	6.62808e+06	6.81918e+06	1.12953e+07	2.60742e+06	2.80767e+06	3.16115e+06	2.70267e+06	2.37299e+06	6.31151e+06	7.69186e+06	7.11368e+06	7.10218e+06	1.03333e+07
M1033	NEG	315.073		Gentisic acid 5-O-glucoside	Phenolic acids	26896.6	40125.4	23939.4	29189.8	27928.8	7.87062e+06	9.0457e+06	8.5237e+06	9.12844e+06	7.11456e+06	9066.11	5311.01	5008.73	10481.9	10541.1	9.24053e+06	1.26621e+07	1.33796e+07	1.19172e+07	1.11856e+07
M561	NEG	325.185		Dodecylbenzenesulfonic acid	Benzene and substituted derivatives	3.13898e+06	2.00963e+06	2.04058e+06	2.09546e+06	2.36976e+06	4.7234e+06	5.81241e+06	6.88118e+06	6.69613e+06	1.20194e+07	2.28364e+06	2.22903e+06	2.78199e+06	2.48858e+06	1.94001e+06	6.37554e+06	7.18412e+06	5.74832e+06	7.30457e+06	1.00127e+07
M902	POS	102.091	C12455	5-Aminopentanal	Organooxygen compounds	5.37595e+06	5.50287e+06	5.17365e+06	5.12781e+06	5.07499e+06	5.57934e+06	5.10927e+06	4.78406e+06	5.25249e+06	1.58537e+06	4.97477e+06	4.56867e+06	4.79903e+06	5.01114e+06	3.58996e+06	5.60183e+06	968617	4.85006e+06	5.31561e+06	5.65208e+06
M634	NEG	325.202		2,3-Dinor-11b-PGF2a		38549.2	46573.9	47953.7	36483.3	38167.8	9.53964e+06	1.21907e+07	4.63479e+06	3.52674e+06	2.45878e+06	47017.6	43010.9	24369.9	47575	69714.7	9.23149e+06	1.22232e+07	1.68713e+07	1.088e+07	1.09328e+07
M1693	NEG	722.505		(2-aminoethoxy)[3-[hexadec-1-en-1-yloxy]-2-[icosa-5.8.11.14-tetraenoyloxy]propoxy]phosphinic acid		6.63241e+06	6.21104e+06	2.82405e+06	3.12152e+06	1.2756e+07	1.3119e+06	1.83095e+06	1.63025e+06	5.08319e+06	3.37324e+06	4.80332e+06	4.109e+06	282204	6.77329e+06	1.11286e+07	3.76026e+06	5.96672e+06	4.14208e+06	2.49941e+06	4.49233e+06
M120	POS	283.175		Hexaethylene glycol	Organooxygen compounds	4.05959e+06	4.27836e+06	4.0147e+06	4.08022e+06	4.33847e+06	3.57447e+06	3.60982e+06	3.43026e+06	8.21225e+06	4.26122e+06	4.44558e+06	3.83845e+06	3.89823e+06	3.7898e+06	3.93424e+06	3.90354e+06	9.18437e+06	3.84014e+06	5.31417e+06	4.59411e+06
M81	NEG	146.046	C00025	Glutamate	Small peptides	7.87618e+06	6.89503e+06	7.60287e+06	6.84222e+06	6.8448e+06	1.76519e+06	1.85279e+06	1.51836e+06	1.99035e+06	1.39557e+06	6.56475e+06	6.06148e+06	7.03204e+06	6.83194e+06	6.6753e+06	2.17826e+06	2.76508e+06	2.39118e+06	2.29794e+06	1.92067e+06
M1436	NEG	761.413		Picfeltarraenin IA	Steroids and steroid derivatives	5.16436e+06	3.11988e+06	5.3116e+06	1.67523e+06	2.9609e+06	4.02047e+06	5.18817e+06	5.36676e+06	4.15981e+06	4.98464e+06	3.88077e+06	2.96272e+06	5.33425e+06	6.46166e+06	2.87084e+06	5.00396e+06	3.51519e+06	3.9737e+06	5.62297e+06	6.02245e+06
M1267	NEG	351.129		1,3-Benzenediol, 4-[4-(2,3-dihydro-1,4-benzodioxin-6-yl)-5-methyl-1H-pyrazol-3-yl]-6-ethyl-	Azoles	209095	176310	173638	185580	153482	7.32129e+06	7.5196e+06	7.01761e+06	7.71898e+06	1.39447e+07	154231	134460	138770	115284	104041	7.62022e+06	7.01758e+06	7.76909e+06	8.75286e+06	1.13712e+07
M161	POS	496.339		LPC(16:0)	Glycerophospholipids	7.9653e+06	8.98348e+06	7.29262e+06	1.07208e+07	1.13815e+07	430304	409416	314111	396825	1.09312e+06	6.90495e+06	6.83821e+06	7.30174e+06	7.50094e+06	7.28789e+06	542235	468419	417732	563073	599332
M928	NEG	331.067		Gallic acid hexoside		12437	14814.1	11080.1	11709.2	13794.8	6.65312e+06	8.69568e+06	7.98108e+06	9.29684e+06	6.55114e+06	10747.6	6791.76	10196.2	9910.68	5084.48	7.35789e+06	9.2743e+06	1.04983e+07	8.93364e+06	1.15883e+07
M1408	POS	788.612	C00157	PC(18:0/18:1(11Z))	Glycerophospholipids	7.86739e+06	5.12045e+06	3.92837e+06	3.85242e+06	9.15236e+06	6.1929e+06	4.21308e+06	2.95854e+06	6.05558e+06	4.72357e+06	2.87005e+06	3.22376e+06	209584	3.4171e+06	4.04337e+06	3.64106e+06	2.93692e+06	2.71721e+06	4.31461e+06	5.2582e+06
M1723	NEG	465.213		(4-(.beta.-D-Glucopyranosyloxy)-2,6-bis(3-methylbut-2-en-1-yl)phenyl)(hydroxy)acetic acid	Organooxygen compounds	3064.73	9182.62	5515.59	13496.1	6108.82	3.2796e+06	5.94578e+06	5.00279e+06	7.54022e+06	5.15631e+06	5609.08	8376.09	11288.9	9177.88	5933.1	1.29241e+07	9.36501e+06	1.18683e+07	1.46352e+07	9.51013e+06
M771	POS	601.423		Auroxanthin	Prenol lipids	100708	132679	72913.4	136188	120143	7.40353e+06	7.49059e+06	8.06865e+06	1.01483e+07	8.74377e+06	107096	94984.8	67195.6	99285	124181	7.37025e+06	7.37197e+06	8.71878e+06	7.93246e+06	1.05798e+07
M556	NEG	671.465		1-Palmitoyl-2-linoleoyl-sn-glycero-3-phosphate	Glycerophospholipids	4.88113e+06	4.88688e+06	5.72779e+06	1.69785e+06	1.70558e+06	3.2338e+06	5.95065e+06	5.29586e+06	7.84278e+06	5.12424e+06	3.71698e+06	4.40447e+06	3.99323e+06	4.861e+06	4.20028e+06	2.15365e+06	2.55447e+06	4.67953e+06	6.03412e+06	1.8743e+06
M2450	NEG	171.103		9-Oxononanoic acid		236607	273244	229991	201148	269696	1.09779e+07	1.21886e+07	7.22745e+06	6.32216e+06	762641	344690	192512	432128	266135	367660	3.72351e+06	1.38157e+07	4.80197e+06	1.00104e+07	1.03014e+07
M508	NEG	331.192		Carnosic_acid		31537	44519.2	60520.3	46645.8	46998.8	6.84673e+06	571284	485493	685452	4.55858e+07	1511.69	49415.8	36401.8	59950.5	147164	9.87873e+06	6.08401e+06	78449.3	5.63734e+06	4.45422e+06
M958	NEG	179.056		2-(Hydroxymethyl)-5-methyl-4H,7H-[1,2,4]triazolo[1,5-a]pyrimidin-7-one	Triazolopyrimidines	3.64399e+06	3.76907e+06	3.45461e+06	3.45335e+06	3.62829e+06	3.89812e+06	4.67508e+06	3.60015e+06	3.94195e+06	4.39833e+06	3.54626e+06	3.83622e+06	2.80846e+06	3.06069e+06	3.64751e+06	4.38659e+06	4.7531e+06	4.93519e+06	4.24943e+06	5.20022e+06
M1237	NEG	158.975		6-Amino-1,3,5-triazine-2,4-dithiol	Triazines	3.69044e+06	4.17541e+06	5.11978e+06	2.96204e+06	3.25546e+06	4.15244e+06	3.51341e+06	4.43487e+06	3.19363e+06	6.57994e+06	4.12042e+06	1.42766e+06	6.12443e+06	2.80526e+06	1.23495e+06	4.56674e+06	2.5615e+06	4.13819e+06	3.45203e+06	5.21563e+06
M940	NEG	249.15		3,5-Di-tert-butyl-4-hydroxybenzoic acid	Benzene and substituted derivatives	18555	15337	1603.99	19440.5	11210.4	3.02576e+06	2.98636e+06	1.69187e+06	1.53554e+06	2.10616e+06	19987	13260.2	24975.8	31523.4	31691.2	3.39212e+07	1.53887e+07	2.61999e+06	1.02427e+07	1.98393e+06
M1095	NEG	311.169		Triptophenolide	Diterpenoids	2.33565e+06	1.55367e+06	1.43429e+06	1.42549e+06	1.8088e+06	4.4339e+06	5.11298e+06	5.80623e+06	5.2864e+06	9.70151e+06	1.67184e+06	1.52836e+06	2.08978e+06	1.84721e+06	1.42935e+06	4.42212e+06	5.24686e+06	4.31914e+06	5.6134e+06	8.36763e+06
M1405	NEG	401.13		Hexamethylquercetagetin	Flavonoids	3.79838e+06	3.47656e+06	3.40427e+06	3.41624e+06	3.64875e+06	3.75311e+06	3.92028e+06	3.27093e+06	3.80598e+06	4.42717e+06	3.01654e+06	3.22314e+06	3.00037e+06	3.03633e+06	3.68372e+06	3.5977e+06	3.9639e+06	4.83707e+06	5.01993e+06	4.69322e+06
M630	NEG	305.176		Amorfrutin 2	Meroterpenoids	9466.85	9701.01	7738.51	6496	8069.71	6.38376e+06	1.16621e+07	3.88563e+06	1.58823e+06	972823	10485.6	12544.6	12785	11348.1	10155.2	6.59716e+06	8.90979e+06	1.54634e+07	7.58731e+06	1.0257e+07
M56	POS	118.086	C00719	Betaine	Carboxylic acids and derivatives	1.82257e+06	1.66313e+06	2.07235e+06	1.89341e+06	2.06144e+06	6.84639e+06	6.67866e+06	5.24491e+06	7.99591e+06	3.42574e+06	1.47717e+06	1.472e+06	1.3337e+06	1.47451e+06	1.50279e+06	6.11609e+06	6.24912e+06	5.26008e+06	4.79334e+06	3.19088e+06
M353	POS	230.247		Lauramine oxide	Organonitrogen compounds	3.03407e+06	3.54345e+06	3.17267e+06	2.80448e+06	2.40979e+06	2.27578e+06	5.49977e+06	3.33448e+06	2.83706e+06	1.7446e+06	2.73828e+06	2.81584e+06	3.42228e+06	5.34027e+06	1.33698e+07	2.44625e+06	1.6401e+06	2.33414e+06	2.00277e+06	4.97316e+06
M417	NEG	163.113		2-tert-Butyl-6-methylphenol	Benzene and substituted derivatives	20.0495	2099.18	1422.34	18.1481	17.8629	7.04604e+06	7.24408e+06	4.18479e+06	5.61641e+06	1.97635e+06	19.561	18.8731	18.2649	6946.78	18.7682	9.48375e+06	8.32041e+06	8.85771e+06	9.53273e+06	9.42704e+06
M244	POS	663.452		Tris(2,4-di-tert-butylphenyl)phosphate	Organic phosphoric acids and derivatives	3.50316e+06	3.78987e+06	64261.6	4.23077e+06	4.79424e+06	3.33524e+06	3.79209e+06	3.58816e+06	2.83705e+06	3.25676e+06	4.64629e+06	3.5306e+06	5.80125e+06	3.7072e+06	3.74665e+06	4.05708e+06	2.75412e+06	3.18554e+06	3.35211e+06	3.28992e+06
M1011	POS	156.042		4-Amino-2-oxo-1,2-dihydropyrimidine-5-carboxylic acid	Diazines	40158	139261	178574	215054	208168	8.1878e+06	8.08606e+06	5.79601e+06	1.05599e+07	3.65775e+06	22834.2	78483.8	98145.7	68248.1	143199	7.77504e+06	8.01224e+06	6.99487e+06	6.20936e+06	3.93078e+06
M328	NEG	323.029	C00105	Uridine 5'-monophosphate (UMP)	Nucleosides	5.92952e+06	6.43235e+06	4.83065e+06	7.77273e+06	6.83924e+06	191811	239089	70416.3	26894.4	30.7835	8.55935e+06	4.50714e+06	8.13949e+06	7.52898e+06	8.53332e+06	110912	125961	131164	79920.5	18070
M1210	NEG	431.155		Darendoside A	Phenylethanoids	11159.4	83966.6	23296.9	24478.6	52162.6	3.30747e+06	4.07382e+06	3.84854e+06	4.48533e+06	3.3175e+06	50572.8	44274.8	21136.8	32339.7	148797	7.78409e+06	8.59165e+06	1.05584e+07	9.97385e+06	1.16918e+07
M125	NEG	259.022	C03267	Fructose 2-phosphate	Organooxygen compounds	5.78924e+06	5.45969e+06	5.78442e+06	5.13909e+06	5.2462e+06	878134	1.25662e+06	891015	885462	573109	5.89972e+06	6.71989e+06	4.09721e+06	5.17731e+06	5.12362e+06	3.05715e+06	1.31603e+06	1.24044e+06	2.02383e+06	945807
M196	POS	284.294	C13846	Stearamide	Carboximidic acids and derivatives	2.41795e+06	3.57761e+06	2.30464e+06	7.28092e+06	3.44474e+06	2.65498e+06	3.07596e+06	2.70608e+06	3.1388e+06	1.7268e+06	3.11056e+06	3.1464e+06	4.18294e+06	2.93047e+06	4.71969e+06	2.80625e+06	3.2735e+06	4.01994e+06	2.87426e+06	3.71075e+06
M144	NEG	259.022	C01094	Fructose 1-phosphate	Organooxygen compounds	5.70294e+06	5.3783e+06	5.69819e+06	5.06248e+06	5.168e+06	865044	1.23789e+06	877733	872262	564565	5.81177e+06	6.61972e+06	4.03613e+06	5.10013e+06	5.04724e+06	3.01157e+06	1.29642e+06	1.22195e+06	1.99366e+06	931708
M1593	NEG	401.182		5-[4-[(E)-3-Carboxy-3-hydroxyprop-1-enyl]-4-hydroxy-3,3,5-trimethylcyclohexyl]oxy-3-hydroxy-3-methyl-5-oxopentanoic acid	Prenol lipids	20.0495	18.5749	18.0557	18.1481	17.8629	2.81901e+06	3.17792e+06	2.48421e+06	4.03177e+06	6.75258e+06	19.561	4041.98	18.2649	566.33	2294.5	7.39819e+06	5.223e+06	1.18691e+07	1.15267e+07	1.06565e+07
M306	NEG	303.196	C05139	16alpha-Hydroxydehydroepiandrosterone	Steroids	1538.72	1271.14	2436.89	1390.15	1805.62	7.69151e+06	2.2663e+06	1.19529e+06	1.6958e+06	1.92057e+07	1303.75	1376.25	1575.79	2103.64	5257.69	1.73928e+07	6.15351e+06	264800	6.71293e+06	2.66715e+06
M124	NEG	259.022	C00092	Glucose 6-phosphate	Saccharides	5.58137e+06	5.26365e+06	5.57672e+06	4.95456e+06	5.05783e+06	846659	1.21153e+06	859023	853675	552530	5.68788e+06	6.4786e+06	3.95009e+06	4.99141e+06	4.93964e+06	2.86277e+06	1.26881e+06	1.1959e+06	1.96884e+06	911846
M145	NEG	259.022	C00275	Mannose 6-phosphate	Organooxygen compounds	5.58137e+06	5.26365e+06	5.57672e+06	4.95456e+06	5.05783e+06	846659	1.21153e+06	859023	853675	552530	5.68788e+06	6.4786e+06	3.95009e+06	4.99141e+06	4.93964e+06	2.86277e+06	1.26881e+06	1.1959e+06	1.96884e+06	911846
M157	NEG	259.022	C00636	Mannose 1-phosphate	Organooxygen compounds	5.58137e+06	5.26365e+06	5.57672e+06	4.95456e+06	5.05783e+06	846659	1.21153e+06	859023	853675	552530	5.68788e+06	6.4786e+06	3.95009e+06	4.99141e+06	4.93964e+06	2.86277e+06	1.26881e+06	1.1959e+06	1.96884e+06	911846
M337	NEG	565.048	C00029	Uridine diphosphate glucose (UDP-glucose)	Nucleosides	7.64669e+06	2.75147e+06	6.62095e+06	4.54305e+06	2.93709e+06	660611	1.44347e+06	658879	1.25832e+06	417683	4.29894e+06	9.48227e+06	6.0029e+06	7.05733e+06	4.167e+06	1.89002e+06	748823	636809	841737	431835
M546	POS	102.128		Butan-2-yl(ethyl)amine	Organonitrogen compounds	3.16391e+06	2.94568e+06	3.30159e+06	3.29883e+06	3.22404e+06	3.0062e+06	3.03344e+06	3.07954e+06	3.19987e+06	3.21957e+06	3.03847e+06	3.32242e+06	3.5631e+06	3.26596e+06	3.19907e+06	3.3362e+06	3.02155e+06	3.14606e+06	3.36395e+06	3.49521e+06
M1274	POS	268.103		7-Nitro-5-phenyl-2,3-dihydro-1H-1,4-benzodiazepine	Benzodiazepines	1.01432e+06	1.89478e+06	802862	1.78487e+06	1.43718e+06	6.19856e+06	5.70134e+06	1.94718e+06	1.52549e+06	1.32423e+06	906289	1.14024e+06	3.50613e+06	1.59372e+06	1.81038e+06	5.27352e+06	7.38086e+06	8.48021e+06	4.58056e+06	4.96138e+06
M359	NEG	565.048	C00052	UDP-galactose	Pyrimidine nucleotides	7.39364e+06	2.66041e+06	6.40183e+06	4.3927e+06	2.83989e+06	638744	1.39436e+06	636945	1.21652e+06	403982	4.15667e+06	9.16847e+06	5.80424e+06	6.82378e+06	4.0291e+06	1.82683e+06	724035	609207	813833	417333
M2071	POS	374.144	C07403	Prochlorperazine	Benzothiazines	215291	4739.96	3997.71	5578.99	8114.58	1.16486e+07	1.19633e+07	1.01435e+07	1.10269e+07	6.0727e+06	365844	721436	117355	118936	7827.13	2.40347e+06	1.67769e+06	1.72181e+06	1.87194e+06	1.16976e+06
M1354	POS	353.268		1-Monolinolenin	Fatty Acyls	308706	339076	294871	380862	384817	4.19439e+06	2.16986e+06	6.34111e+06	1.08152e+07	1.08452e+07	339154	358655	376048	366510	233963	5.17589e+06	3.3684e+06	2.31149e+06	6.6932e+06	5.70231e+06
M1632	NEG	419.243		(2Z,6E,10Z)-12-Acetyloxy-10-(acetyloxymethyl)-6-methyl-2-(4-methylpent-3-enyl)dodeca-2,6,10-trienoic acid	Prenol lipids	1813.71	2462.97	25683.8	756.497	2079.46	1.11378e+07	4.89385e+06	4.61926e+06	1.30441e+06	297041	1406.15	1764.44	10537.1	12839.1	12325.5	5.8647e+06	9.32942e+06	1.20667e+07	3.15792e+06	7.72325e+06
M737	NEG	233.154	C16942	Curcumenol	Prenol lipids	10145.6	9034.91	10162.7	7328.47	8049.2	2.9591e+06	743143	604396	253800	1.33856e+06	12656.5	8615.7	7467.56	5433.44	6775.53	3.64311e+07	9.59973e+06	385034	6.36323e+06	438208
M2509	NEG	233.066		N-D-Ribosylpurine		8995.27	23858.9	31792.2	39054.6	15775.8	4.02502e+06	4.90695e+06	4.56296e+06	5.86554e+06	6.43088e+06	60383.3	29362.4	31816.6	24958.9	37100.9	4.25855e+06	5.23363e+06	5.95401e+06	5.53095e+06	7.92707e+06
M33	NEG	297.243		9-Oxooctadecanoic acid	Octadecanoids	2.07766e+06	1.82119e+06	2.35119e+06	1.94256e+06	1.98848e+06	2.71012e+06	3.55724e+06	3.44585e+06	2.74916e+06	2.9441e+06	2.11654e+06	1.60434e+06	1.70654e+06	3.3156e+06	2.55141e+06	3.78924e+06	3.25386e+06	2.92454e+06	3.54042e+06	3.56416e+06
M66	NEG	297.243	C19418	cis-​9,​10-​Epoxystearic acid	Octadecanoids	2.07766e+06	1.82119e+06	2.35119e+06	1.94256e+06	1.98848e+06	2.71012e+06	3.55724e+06	3.44585e+06	2.74916e+06	2.9441e+06	2.11654e+06	1.60434e+06	1.70654e+06	3.3156e+06	2.55141e+06	3.78924e+06	3.25386e+06	2.92454e+06	3.54042e+06	3.56416e+06
M1773	POS	338.342		N-Cyclohexanecarbonylpentadecylamine	Carboxylic acids and derivatives	3.67815e+06	3.08185e+06	2.2236e+06	4.51921e+06	2.84298e+06	1.95933e+06	2.33055e+06	1.39469e+06	3.10921e+06	1.70252e+06	3.01722e+06	3.39473e+06	3.73203e+06	1.85124e+06	2.85977e+06	1.9326e+06	2.01991e+06	3.17995e+06	2.13663e+06	2.27468e+06
M536	POS	177.054		4-Hydroxy-7-methylcoumarin	Coumarins and derivatives	294184	661535	318271	314145	319207	5.73819e+06	8.64443e+06	3.55123e+06	6.84381e+06	4.37624e+06	150729	353041	130332	254753	120569	3.68654e+06	5.11254e+06	3.96149e+06	4.35902e+06	3.79769e+06
M785	NEG	209.095		2-Ethylhexyl dihydrogen phosphate	Organic phosphoric acids and derivatives	73241.9	67678.6	71580.9	67687	68817	3.81783e+06	7.6634e+06	4.19895e+06	2.32876e+06	1.75474e+06	73575.2	68759.4	73039.5	63175.1	69432.7	4.72294e+06	8.13755e+06	9.33865e+06	3.68048e+06	6.12688e+06
M662	NEG	193.05		2-(Acetyloxy)-3-methylbenzoic acid	Benzene and substituted derivatives	82511.7	89181.1	54647.4	65007.1	92861.2	5.35767e+06	8.58619e+06	3.52056e+06	5.25304e+06	6.95194e+06	54673	47219.6	31181.8	39552.6	72096.6	3.16995e+06	5.21287e+06	4.43155e+06	4.41105e+06	4.93639e+06
M112	NEG	295.228	C14762	13(S)-HODE	Octadecanoids	374720	441911	600436	489893	423449	1.15729e+06	961576	1.07389e+06	582598	640155	528116	1.36903e+06	495722	934521	895453	1.11398e+07	1.38329e+06	1.85454e+07	1.1818e+06	8.73397e+06
M2046	POS	79.0177		dimethyl_sulfoxide		4.69118e+06	2.49067e+06	4.41244e+06	1.61223e+06	3.39477e+06	486842	3.00005e+06	113587	2.71091e+06	1.81389e+06	3.79521e+06	3.0032e+06	964705	1.78944e+06	3.51774e+06	2.77736e+06	2.61281e+06	2.62934e+06	2.70776e+06	2.87076e+06
M1058	NEG	463.22		(2E)-6-Hydroxy-2,6-dimethylocta-2,7-dien-1-yl 6-O-.alpha.-L-arabinopyranosyl-.beta.-D-glucopyranoside	Fatty Acyls	300.924	360.326	1660.2	309.854	1668.12	2.46835e+06	1.30948e+07	1.98025e+06	3.17197e+06	1.58715e+06	2780.98	6482.35	2460.76	905.233	18.7682	4.48162e+06	5.81111e+06	6.95726e+06	6.45195e+06	5.09257e+06
M1939	NEG	515.124		Kaempferol 3-O-(3'',4''-di-O-acetyl-a-L-rhamnopyranoside)	Flavonoids	20342.2	32905	40265.9	24214.4	21397.3	5.39047e+06	6.41144e+06	3.79034e+06	4.57119e+06	5.69385e+06	24982.6	49633	16554.7	19878.2	72654.5	5.00814e+06	5.25445e+06	5.34647e+06	4.44932e+06	4.34834e+06
M252	NEG	593.153		Saponarin	Flavonoids	92748.5	103469	118636	85044.1	69624.2	2.44552e+06	3.81808e+06	2.61512e+06	2.93897e+06	1.15292e+07	144138	31453	21937.7	103542	132264	2.50755e+06	2.46661e+06	7.68809e+06	2.86948e+06	1.01206e+07
M321	NEG	593.153	C12630	Lonicerin	Flavonoids	92748.5	103469	118636	85044.1	69624.2	2.44552e+06	3.81808e+06	2.61512e+06	2.93897e+06	1.15292e+07	144138	31453	21937.7	103542	132264	2.50755e+06	2.46661e+06	7.68809e+06	2.86948e+06	1.01206e+07
M1772	POS	277.031		2-Carboxyarabinitol_5-phosphate		170932	167345	151576	163728	145369	3.92914e+06	4.85509e+06	3.60289e+06	4.61508e+06	4.8095e+06	142364	167643	91608	99401.7	178128	4.41752e+06	4.02627e+06	5.62694e+06	5.74879e+06	6.77994e+06
M1474	NEG	746.504		(2-aminoethoxy)[2-[docosa-4.7.10.13.16.19-hexaenoyloxy]-3-[hexadec-1-en-1-yloxy]propoxy]phosphinic acid		6.89019e+06	3.35711e+06	597386	5.92533e+06	3.34562e+06	126590	146213	61470.7	886294	136026	1.12238e+07	2.52886e+06	4.24877e+06	1.82584e+06	6.74936e+06	215284	38873.5	723206	450909	193482
M611	NEG	101.024		Succinic semialdehyde	Fatty acyls	1.04963e+06	1.23391e+06	1.0257e+06	1.08536e+06	1.08613e+06	3.73935e+06	4.03333e+06	3.4585e+06	3.54621e+06	3.83669e+06	1.24819e+06	1.25606e+06	874991	1.09988e+06	1.28101e+06	3.01134e+06	4.07057e+06	3.86959e+06	3.84165e+06	4.33624e+06
M1183	NEG	297.037		3',4'-Methylenedioxyorobol	Isoflavonoids	2729.28	5501.5	12949.9	4278.07	6965.79	5.15711e+06	5.55616e+06	3.82587e+06	3.34094e+06	6.61287e+06	4658.75	13876.7	7902.21	4914.49	25436.4	6.1316e+06	4.82979e+06	4.63933e+06	3.90467e+06	4.81624e+06
M1626	POS	740.548	C00157	PC(18:3(9Z,12Z,15Z)/P-16:0)	Glycerophospholipids	2.55982e+06	2.09222e+06	2.51193e+06	1.96726e+06	2.23768e+06	2.25663e+06	2.44857e+06	2.397e+06	2.15921e+06	2.47581e+06	2.19293e+06	1.99984e+06	1.94686e+06	3.12957e+06	2.33426e+06	2.99402e+06	2.58756e+06	2.35066e+06	3.09969e+06	2.79915e+06
M1342	NEG	243.124		4-Oxododecanedioic acid	Fatty Acids and Conjugates	37118.4	57924.9	55337	48008.3	41963.4	6.034e+06	5.17292e+06	2.67096e+06	520820	1.12188e+06	47722.1	43710.3	34304.2	76372	127646	4.90548e+06	8.34978e+06	7.63846e+06	3.6431e+06	7.54393e+06
M711	NEG	400.169		Methanesulfonamide, N-[4-[[1-[2-(6-methyl-2-pyridinyl)ethyl]-4-piperidinyl]carbonyl]phenyl]-	Organooxygen compounds	20.0495	18.5749	18.0557	18.1481	17.8629	25.5598	27.7983	33329.9	3399.35	14907.4	2806.1	2595.91	1682.2	18.0986	5759.92	5.26883e+06	7.44642e+06	8.74298e+06	1.0027e+07	1.64792e+07
M82	NEG	181.072	C00392	Mannitol	Fatty acyls	5.66274e+06	4.10716e+06	4.89814e+06	4.7392e+06	4.39996e+06	101817	61449.8	60010	112824	1.87667e+06	3.41945e+06	3.80669e+06	3.87409e+06	4.35459e+06	3.75069e+06	283088	434716	110196	326281	1.06989e+06
M94	NEG	181.072	C01697	Galactitol	Fatty acyls	5.66274e+06	4.10716e+06	4.89814e+06	4.7392e+06	4.39996e+06	101817	61449.8	60010	112824	1.87667e+06	3.41945e+06	3.80669e+06	3.87409e+06	4.35459e+06	3.75069e+06	283088	434716	110196	326281	1.06989e+06
M126	NEG	181.072	C01507	Iditol	Fatty acyls	5.62954e+06	4.08308e+06	4.86942e+06	4.71141e+06	4.37416e+06	101220	61089.5	59658.1	112163	1.86567e+06	3.3994e+06	3.78437e+06	3.85137e+06	4.32906e+06	3.72869e+06	281428	432167	109549	324368	1.06362e+06
M93	NEG	181.072	C00794	Glucitol	Organooxygen compounds	5.62954e+06	4.08308e+06	4.86942e+06	4.71141e+06	4.37416e+06	101220	61089.5	59658.1	112163	1.86567e+06	3.3994e+06	3.78437e+06	3.85137e+06	4.32906e+06	3.72869e+06	281428	432167	109549	324368	1.06362e+06
M48	NEG	227.129	C16308	Traumatic acid	Fatty Acids and Conjugates	87931.8	108828	83185.9	84966.4	81313.1	8.36736e+06	4.22598e+06	4.00389e+06	1.26265e+06	719097	116277	78609	112624	113636	127257	4.41563e+06	6.11427e+06	7.49379e+06	3.16056e+06	5.57549e+06
M818	POS	102.128		2-Ethylbutan-1-amine	Organonitrogen compounds	2.15232e+06	1.41341e+06	2.732e+06	2.52359e+06	2.47246e+06	2.17306e+06	2.26484e+06	2.1079e+06	2.31649e+06	2.47831e+06	2.18125e+06	2.31699e+06	2.45273e+06	2.42235e+06	2.38492e+06	2.42828e+06	2.17848e+06	2.34984e+06	2.24253e+06	2.56277e+06
M457	NEG	181.123		2-Hexyl-4-pentynoic acid	Fatty Acyls	46484.5	40246	38639.7	44164.7	37155.6	4.52727e+06	4.57207e+06	2.59717e+06	3.47729e+06	1.12517e+06	34417.7	34884.3	34342.3	37727.3	38308.5	6.01938e+06	5.21574e+06	5.62306e+06	5.86214e+06	6.26511e+06
M1590	NEG	575.141		8-C-(2-Rhamnosyl-6-deoxyhexopyranosulyl)luteolin	Flavonoids	60737.5	18419.9	64801.3	73026.3	17255.9	705467	2.74328e+06	749039	606205	2.58279e+07	135167	59658.8	1575.85	87629.7	23231.6	710204	523005	602683	727132	1.15236e+07
M1286	NEG	159.03		2-Naphthalenethiol	Naphthalenes	648248	521765	666203	610153	634362	3.63364e+06	3.92052e+06	3.40304e+06	3.45938e+06	4.68213e+06	640524	513246	621796	664659	743626	3.28235e+06	4.17627e+06	3.84777e+06	3.89508e+06	4.67278e+06
M409	NEG	178.054	C01586	Hippuric acid	Phenolic acids	20.0495	477.839	18.0557	18.1481	17.8629	785815	2.80079e+06	1.9237e+06	2.00297e+06	1.22436e+07	601.411	18.8731	18.2649	18.0986	563.19	3.54428e+06	6.87573e+06	3.81386e+06	5.47715e+06	5.75547e+06
M123	POS	147.076	C00064	Glutamine	Small peptides	4.44562e+06	3.83777e+06	3.60186e+06	2.99847e+06	3.56914e+06	93357.7	94412.5	110969	72294.1	223144	5.34506e+06	2.43412e+06	6.12521e+06	5.34195e+06	5.65637e+06	144803	84580.4	135028	133377	39670.1
M1367	NEG	315.073		5-(9-Anthrylmethylene)-2,4,6(1H,3H,5H)-pyrimidinetrione	Anthracenes	61793	29594.8	32487.3	29747	52967.2	4.64982e+06	6.65127e+06	5.04044e+06	5.66018e+06	5.75395e+06	6980.24	9773.4	3445.6	25733.8	35434.9	1.87884e+06	4.26144e+06	3.78895e+06	4.07633e+06	2.39796e+06
M1329	POS	219.026		Streptochlorin	Tyrosine alkaloids	2.16044e+06	2.72548e+06	2.3517e+06	2.40939e+06	2.45345e+06	2.7127e+06	2.87456e+06	2.59353e+06	2.38308e+06	1.7453e+06	2.09475e+06	2.87018e+06	1.66297e+06	2.1e+06	2.62261e+06	2.12284e+06	1.69574e+06	2.29435e+06	1.46957e+06	1.02102e+06
M294	NEG	178.054	C02824	Cyclamic acid	Sulfamic acid derivatives	20.0495	464.052	18.0557	18.1481	17.8629	763142	2.71998e+06	1.8682e+06	1.94518e+06	1.18903e+07	584.059	18.8731	18.2649	18.0986	546.941	3.44202e+06	6.67735e+06	3.70382e+06	5.31912e+06	5.58941e+06
M991	NEG	677.377		Gingerglycolipid B	Glycerolipids	4.01153e+06	3.59711e+06	2.77033e+06	4.15132e+06	4.19011e+06	375206	253740	464265	611840	1.21456e+06	3.50602e+06	4.15581e+06	3.89597e+06	4.30979e+06	3.40151e+06	1.04438e+06	759243	136889	600619	389994
M473	NEG	447.094		Kaempferol-3-O-glucoside		63741.9	63457.9	8326.26	15648.5	86146.6	3.48012e+06	4.87035e+06	4.29844e+06	4.69292e+06	6.51805e+06	91402.4	9502.33	3209.6	72804.3	49266.3	3.48513e+06	3.43205e+06	4.00706e+06	4.10279e+06	4.3942e+06
M1281	NEG	323.135		Bindarit	Benzopyrazoles	1.67046e+06	1.10201e+06	1.0151e+06	1.14663e+06	972700	1.99492e+06	2.29254e+06	1.78454e+06	2.80777e+06	3.64052e+06	2.79582e+06	2.17202e+06	1.45548e+06	1.40305e+06	1.25215e+06	2.34504e+06	3.13765e+06	4.13525e+06	2.74997e+06	3.6754e+06
M538	NEG	342.083		DHBOA-Glc	Organooxygen compounds	51775.5	57523.7	36830.6	28475.1	17868	2.05586e+06	2.08606e+06	2.09285e+06	2.89776e+06	7.25868e+06	130852	146503	73811.1	67472.7	78480.6	2.48019e+06	2.13021e+06	2.69756e+06	3.56083e+06	1.55842e+07
M1317	POS	225.15		4-Fluoro-5-(4-methylpiperazin-1-yl)benzene-1,2-diamine	Diazinanes	2.50747e+06	2.48506e+06	2.49349e+06	2.31991e+06	2.42687e+06	1.84135e+06	1.74377e+06	1.87479e+06	1.78937e+06	2.02912e+06	2.27225e+06	2.24953e+06	2.42704e+06	2.41788e+06	2.15966e+06	1.93477e+06	1.74649e+06	1.91161e+06	1.92974e+06	1.90067e+06
M1476	POS	599.41		Mytiloxanthin	Prenol lipids	19.2735	4275.12	19.0466	18.3172	18.4354	1.79857e+06	1.69566e+06	7.07352e+06	1.06361e+07	7.43276e+06	3535.13	17.6731	3696.5	28741.8	17.5694	1.78636e+06	1.37921e+06	1.69311e+06	6.90523e+06	1.86307e+06
M876	NEG	346.055		3'-Azido-3'-deoxythymidine 5'-monophosphate	Diazines	4.29926e+06	2.43151e+06	1.46047e+06	2.86526e+06	4.13905e+06	966429	1.55266e+06	901830	961545	815696	2.57448e+06	1.44444e+06	6.66165e+06	2.66393e+06	3.3204e+06	1.2754e+06	1.21917e+06	1.31922e+06	674537	365514
M413	NEG	209.118		(-)-Jasmonic_acid		20.0495	18.5749	18.0557	18.1481	17.8629	5.41999e+06	3.41684e+06	5.51302e+06	1.78698e+06	917711	19.561	18.8731	18.2649	18.0986	18.7682	4.88736e+06	2.79859e+06	4.81281e+06	6.09053e+06	5.91083e+06
M1600	POS	313.273		Ricinoleic acid methyl ester	Fatty Acyls	342964	496133	313338	384455	509705	4.57661e+06	2.95092e+06	3.91732e+06	2.36617e+06	1.4923e+06	153488	442926	157597	644840	388347	5.27308e+06	4.47445e+06	5.40424e+06	4.45215e+06	2.75593e+06
M1406	NEG	145.062		.beta.-Alanylglycine	Peptidomimetics	4.41029e+06	3.76003e+06	3.28571e+06	2.99314e+06	3.21592e+06	71673	86649.8	77109.8	118941	219195	4.4787e+06	2.31455e+06	5.91601e+06	4.57664e+06	5.21005e+06	166883	167030	201256	135781	75596.9
M1581	POS	311.258		(R)-2-Hydroxysterculic_acid		11041	46875.5	5559.87	21929.8	22099.5	5.52813e+06	4.10123e+06	3.67287e+06	2.45285e+06	1.95598e+06	15310.8	4657.21	12810.4	38839.8	20305.9	4.03508e+06	3.72335e+06	5.53147e+06	4.42088e+06	5.50268e+06
M484	POS	365.105		D-(+)-Turanose		2.72706e+06	3.36611e+06	2.80207e+06	3.18024e+06	3.03481e+06	1.26193e+06	1.27474e+06	961644	1.20824e+06	1.1106e+06	2.73801e+06	2.7779e+06	2.90283e+06	2.5109e+06	3.16661e+06	1.05421e+06	1.3559e+06	1.11848e+06	1.24968e+06	854952
M557	POS	118.122		6-Amino-1-hexanol	Organonitrogen compounds	614476	783652	6.00996e+06	1.60472e+06	1.36514e+06	990283	1.00748e+06	916182	1.01312e+06	880885	1.76077e+06	964287	6.35406e+06	1.92745e+06	1.00039e+06	954078	2.0529e+06	2.35041e+06	3.68112e+06	4.42003e+06
M646	NEG	577.156		lespenefril		31973.5	7833.61	13226.9	12675.9	15551.4	692784	2.61032e+06	478837	507148	2.5149e+07	62600.1	4192.43	4735.3	26538	8016.1	804186	596843	409745	725894	8.36017e+06
M103	NEG	111.009		3-Furoic acid	Furans	287862	277630	249392	257026	252370	2.95664e+06	3.40253e+06	2.40067e+06	3.46978e+06	4.60149e+06	247163	209256	207474	244313	166988	4.53602e+06	3.65876e+06	1.47942e+06	3.2307e+06	8.06624e+06
M879	POS	774.596		PC(35:1)	Glycerophospholipids	1.62632e+06	3.76366e+06	1.42505e+06	2.73402e+06	4.97938e+06	432504	800988	1.75894e+06	675024	866321	2.27838e+06	3.12159e+06	123178	1.2707e+06	870467	5.07405e+06	2.56362e+06	2.62842e+06	540261	2.58593e+06
M1875	POS	300.202		Nylidrin	Benzene and substituted derivatives	1.78561e+06	1.86861e+06	1.77824e+06	1.73054e+06	1.91148e+06	1.55654e+06	1.58012e+06	1.48279e+06	3.59113e+06	1.84942e+06	1.95213e+06	1.68218e+06	1.72947e+06	1.60955e+06	1.70878e+06	1.69986e+06	3.99527e+06	1.67212e+06	2.32626e+06	1.97955e+06
M1288	NEG	253.093		N-Naphthalen-2-yl-5-oxoprolinamide	Carboxylic acids and derivatives	13887.1	12014.9	4501.18	14869	16341.6	3.49552e+06	2.98134e+06	3.27355e+06	2.58473e+06	1.21885e+06	28961.7	14687	7879.12	15874.1	23181.5	4.64172e+06	4.88771e+06	6.3338e+06	3.58763e+06	5.87343e+06
M1269	POS	338.123		3-(Carboxymethyl)-1-.beta.-D-glucopyranosyl-1H-indole	Tryptophan alkaloids	4.82e+06	4.28388e+06	4.00083e+06	3.71287e+06	3.20369e+06	21461	26875.4	14599.9	25372.7	50083.5	3.89013e+06	3.75883e+06	3.65048e+06	4.5636e+06	2.58198e+06	8117.28	4369.83	3764.61	9478.17	157882
M1854	NEG	227.129		3-(Methoxycarbonyl)-2-methylidenenonanoic acid	Fatty Acyls	23671.2	29067.8	5727.6	10956.3	1118.87	4.43867e+06	4.40695e+06	2.58441e+06	2.19677e+06	821247	43861	18.8731	41384.4	69262.6	3877.33	4.19178e+06	5.63255e+06	6.85842e+06	3.58117e+06	3.59545e+06
M744	NEG	287.166		3-Oxabicyclo[3.3.1]non-6-ene-1-methanol, 4-(4-hydroxyphenyl)-6,8,9-trimethyl-	Phenols	7300.73	7777.29	8172.77	10526	9127.65	4.41957e+06	4.51016e+06	2.70134e+06	559881	270328	7226.99	9232.16	5427.19	8772.88	8382.25	2.61339e+06	6.6889e+06	9.35412e+06	2.02738e+06	5.30412e+06
M1064	NEG	401.11		Gentiopicroside	Monoterpenoids	1.60498e+06	1.48225e+06	1.41164e+06	1.41065e+06	1.579e+06	929114	1.97528e+06	836245	2.97978e+06	4.10013e+06	1.24085e+06	1.20393e+06	1.18017e+06	1.17421e+06	1.46161e+06	1.00617e+06	2.00208e+06	3.29918e+06	2.10383e+06	5.4088e+06
M2339	NEG	306.076		Nitazoxanide	Benzene and substituted derivatives	5.0632e+06	4.313e+06	2.90556e+06	2.43611e+06	2.41182e+06	41702.4	24383.8	340305	491295	451003	3.87733e+06	5.29138e+06	4.61962e+06	2.9532e+06	2.74518e+06	53812.4	26487.5	20675.6	110956	2993.33
M609	POS	86.0962	C01746	Piperidine	Piperidines	3.2685e+06	3.39999e+06	3.20978e+06	3.24516e+06	3.08498e+06	909787	934864	855870	897529	2.46611e+06	2.29e+06	2.67716e+06	2.28343e+06	2.31174e+06	2.47198e+06	837450	672911	804773	738606	793727
M937	POS	263.236		(5E,9E)-Farnesylacetone	Apocarotenoids	1.35719e+06	1.61731e+06	1.34856e+06	4.72234e+06	1.82573e+06	1.73074e+06	2.04916e+06	1.30567e+06	1.37517e+06	993611	1.26788e+06	1.83062e+06	2.2861e+06	1.57997e+06	1.72363e+06	2.01453e+06	2.58856e+06	2.72902e+06	1.92928e+06	1.48378e+06
M245	NEG	593.153		Nicotiflorin	Flavonoids	102028	76933.4	57652.2	73549.9	29142.8	2.03729e+06	3.60279e+06	1.90758e+06	1.95554e+06	6.34801e+06	212125	166352	17246.5	90224.4	81295.4	2.43823e+06	2.55979e+06	2.89572e+06	2.65372e+06	1.02705e+07
M2257	NEG	469.155		7-Hydroxymethotrexate	Pteridines and derivatives	4.86101e+06	4.05838e+06	3.62335e+06	3.48916e+06	3.00261e+06	19837.6	56162.3	22673.4	46527.7	91522.4	4.12522e+06	3.727e+06	3.20953e+06	4.47448e+06	2.45656e+06	19025.9	16245.6	18474.1	31014.6	157825
M1717	POS	102.091		(1s,3s)-3-(Aminomethyl)cyclobutan-1-ol	Organooxygen compounds	962046	3.49614e+06	1.23975e+06	2.06664e+06	2.01959e+06	1.17732e+06	1.75551e+06	1.11195e+06	1.06271e+06	3.22741e+06	3.26241e+06	1.20191e+06	3.09547e+06	1.64858e+06	878470	1.46148e+06	1.62101e+06	863407	1.773e+06	2.62466e+06
M2104	POS	543.131		Chamaechromone	Chromanes	371991	522677	447266	482279	515908	3.12097e+06	3.50103e+06	2.14668e+06	3.0869e+06	2.27209e+06	368890	378521	323951	354053	476864	2.59641e+06	3.25469e+06	3.91889e+06	4.07879e+06	4.22178e+06
M32	NEG	88.0404	C00213	Sarcosine	Small peptides	3.25635e+06	2.68177e+06	2.53081e+06	2.55587e+06	2.40135e+06	930484	1.01743e+06	775598	1.00982e+06	498489	2.62718e+06	2.22364e+06	2.42318e+06	2.63437e+06	2.45592e+06	1.30101e+06	1.42525e+06	1.32696e+06	1.34741e+06	717117
M30	NEG	88.0404	C00041	Alanine	Small peptides	3.2417e+06	2.66971e+06	2.51943e+06	2.54437e+06	2.39055e+06	926299	1.01286e+06	772109	1.00528e+06	496247	2.61536e+06	2.21364e+06	2.41228e+06	2.62252e+06	2.44487e+06	1.29516e+06	1.41884e+06	1.32099e+06	1.34135e+06	713891
M2277	NEG	267.064		5-Hydroxy-7-methoxyflavone	Flavonoids	6675.51	8942.44	4785.77	1299.54	2467.25	3.006e+06	3.27231e+06	3.51804e+06	2.73208e+06	706966	7651.84	4968.33	5785.93	9091	10482.8	4.40308e+06	4.60307e+06	5.55874e+06	3.76355e+06	4.16742e+06
M31	NEG	88.0404	C00099	beta-Alanine	Small peptides	3.21827e+06	2.65041e+06	2.50122e+06	2.52598e+06	2.37327e+06	919603	1.00554e+06	766528	998010	492659	2.59645e+06	2.19764e+06	2.39485e+06	2.60356e+06	2.42719e+06	1.28579e+06	1.40858e+06	1.31144e+06	1.33165e+06	708730
M1094	POS	172.133		Gabapentin	Carboxylic acids and derivatives	1.90285e+06	1.05823e+06	2.69134e+06	1.16857e+06	344782	582531	702849	2.9054e+06	4.01939e+06	887927	2.31975e+06	816357	4.24689e+06	5.07848e+06	979886	540872	222476	569942	304259	4.09845e+06
M1633	NEG	421.26		Lovastatin hydroxy acid	Cyclic polyketides	697.191	18.5749	1033.88	18.1481	369.924	6.4392e+06	2.89324e+06	2.28547e+06	597976	162196	254.271	674.588	1033.74	2982.76	2088.55	3.05213e+06	5.90911e+06	8.28378e+06	1.72655e+06	4.01196e+06
M1769	NEG	117.019		Erythronolactone		2.13068e+06	1.91673e+06	1.69574e+06	1.90672e+06	1.66247e+06	609402	752564	389310	1.79516e+06	990889	1.90788e+06	6.7544e+06	2.58965e+06	2.37187e+06	2.1539e+06	485089	2.10951e+06	466077	1.79586e+06	801451
M2386	POS	371.226		Cylindrol B	Meroterpenoids	1.43711e+06	1.52906e+06	1.40884e+06	1.41565e+06	1.50186e+06	1.27113e+06	1.4049e+06	1.29343e+06	3.98451e+06	1.47461e+06	1.57496e+06	1.2981e+06	1.4252e+06	1.39023e+06	1.42972e+06	1.43188e+06	4.56569e+06	1.33503e+06	2.30604e+06	1.71166e+06
M871	NEG	387.167		Tuberonic acid glucoside	Fatty Acyls	20.0495	18.5749	964.715	18.1481	17.8629	3.76424e+06	3.16494e+06	3.68855e+06	4.16513e+06	2.52511e+06	19.561	18.8731	492.018	18.0986	18.7682	3.41921e+06	3.33868e+06	4.41865e+06	4.17746e+06	2.46246e+06
M1550	NEG	521.13		Jacein	Flavonoids	15410.2	12573.6	11170	14999	12374.7	1.81861e+06	2.96991e+06	2.03924e+06	2.25409e+06	2.72648e+06	3481.42	4032.6	3806.99	3716.55	7201.03	3.66177e+06	4.11048e+06	5.23442e+06	5.80901e+06	3.95569e+06
M936	POS	583.413		(3S,3'R,5R,6R)-7',8'-Didehydro-3,6-epoxy-5,6-dihydro-beta,beta-carotene-3',5-diol		30266.9	47465.4	30603.6	43992.9	49973.2	2.24113e+06	3.41568e+06	3.40179e+06	4.0504e+06	3.79543e+06	25444.1	39907.9	28397.8	39762.6	33997.7	2.16799e+06	3.9074e+06	4.45177e+06	3.80177e+06	2.79857e+06
M84	NEG	253.217	C08362	cis-9-Palmitoleic acid	Fatty Acids and Conjugates	351960	331729	470980	620059	440140	2.15787e+06	2.79512e+06	1.94884e+06	1.80745e+06	2.8906e+06	487045	556370	814402	513002	590522	3.33512e+06	3.25621e+06	4.04885e+06	2.61224e+06	4.23793e+06
M812	POS	565.154		Schaftoside	Flavonoids	9434.07	21481.1	33047.6	14192.6	20572.5	2.64294e+06	2.92114e+06	2.83557e+06	3.19443e+06	3.60037e+06	10105.1	4377.97	3892.8	13712.2	25324.5	3.58592e+06	3.47281e+06	3.71509e+06	3.74316e+06	4.36281e+06
M2611	NEG	391.197		(2S,3S)-2-Hydroxytridecane-1,2,3-tricarboxylate		52360	29713.3	13870.8	42683.5	25561.1	2.2534e+06	2.71753e+06	2.77792e+06	2.89892e+06	3.85844e+06	22194.9	12596.1	16825	21505.4	9628.67	7.90242e+06	2.51694e+06	2.97998e+06	2.42729e+06	3.59943e+06
M1132	NEG	399.167		Methanone, [6-hydroxy-1-[2-(4-morpholinyl)ethyl]-1H-indol-3-yl]-1-naphthalenyl-	Indoles and derivatives	20.0495	18.5749	18.0557	18.1481	17.8629	1.56655e+06	1.47488e+06	1.95292e+06	2.12096e+06	4.9975e+06	19.561	18.8731	18.2649	18.0986	18.7682	2.46901e+06	3.41418e+06	4.00571e+06	3.49733e+06	8.28253e+06
M643	POS	211.133		(R)-8-Acetoxycarvotanacetone	Prenol lipids	13507.9	12973.1	11197.4	9861.41	2274.86	4.97936e+06	4.13625e+06	1.86024e+06	1.40048e+06	502124	12209.9	11946.2	13352.7	12069.4	13705.1	2.87709e+06	3.85154e+06	7.90281e+06	2.69655e+06	3.29358e+06
M674	POS	132.102		N-Methylvaline		2.90842e+06	2.98846e+06	2.86646e+06	2.84667e+06	2.71151e+06	761758	796639	717221	749328	2.22263e+06	2.02188e+06	2.34713e+06	2.05132e+06	2.01616e+06	2.22389e+06	682548	563415	676898	619622	667802
M1614	POS	262.238		2-(Dipentylamino)-2-(hydroxymethyl)-1,3-propanediol	Organonitrogen compounds	1.90557e+06	1.86111e+06	1.72302e+06	1.74255e+06	1.83182e+06	1.56045e+06	1.84005e+06	1.6199e+06	1.40326e+06	1.54133e+06	1.45355e+06	1.77414e+06	1.33852e+06	1.582e+06	1.42851e+06	1.6906e+06	1.2485e+06	1.74615e+06	1.71582e+06	1.90102e+06
M2408	NEG	386.118		Adefovir monopivoxil	Imidazopyrimidines	927117	873856	730892	700172	769842	1.80331e+06	2.891e+06	1.68295e+06	1.91425e+06	2.37267e+06	956887	880623	640268	798999	753283	2.31955e+06	2.41366e+06	2.53149e+06	2.43639e+06	3.08439e+06
M669	POS	200.047		2-Chloro-L-phenylalanine	Carboxylic acids and derivatives	1.19361e+06	1.33173e+06	1.2366e+06	2.06922e+06	1.93876e+06	1.14183e+06	1.12406e+06	1.27108e+06	1.27592e+06	1.36494e+06	1.83023e+06	1.83528e+06	1.9421e+06	1.92108e+06	1.81914e+06	1.32134e+06	1.21521e+06	1.25921e+06	2.00204e+06	2.2053e+06
M1199	NEG	269.131		1H-Pyrrolo[3,4-b]quinoline-1,9(4H)-dione, 2,3-dihydro-4-methyl-3-(2-methylpropyl)-	Anthranilic acid alkaloids	357260	600228	890160	648765	824634	3.44557e+06	1.66489e+06	1.83782e+06	2.76621e+06	3.50953e+06	761073	899644	1.49126e+06	909878	706557	1.74465e+06	1.9003e+06	2.15708e+06	1.73128e+06	2.10824e+06
M855	NEG	215.033		3-(Trifluoromethyl)cinnamic acid	Cinnamic acids and derivatives	1.22542e+06	1.63794e+06	1.72291e+06	1.50668e+06	1.61858e+06	2.65593e+06	2.50129e+06	1.96646e+06	1.32727e+06	904139	2.27737e+06	2.43432e+06	1.27543e+06	1.57808e+06	2.18796e+06	1.02594e+06	874590	883909	753999	389204
M604	NEG	203.083		1-Isopropyl-1H-benzimidazole-5-carboxylic acid	Benzimidazoles	945902	1.07697e+06	951232	995267	542388	1.97163e+06	2.64385e+06	2.77377e+06	3.32278e+06	4.57843e+06	887663	998354	866557	881662	595925	1.72551e+06	715532	1.65375e+06	900169	1.28036e+06
M948	NEG	447.224		(3R)-3,7-Dimethylocta-1,6-dien-3-yl 6-O-.alpha.-L-arabinopyranosyl-.beta.-D-glucopyranoside	Monoterpenoids	7333.61	4872.66	977.788	1407.29	6727.12	1.5117e+06	2.40207e+06	2.86691e+06	7.14665e+06	3.2572e+06	4821.98	2616.74	5127.52	1553.19	2638.4	2.0653e+06	1.84709e+06	1.97892e+06	5.02681e+06	2.13452e+06
M248	NEG	405.264		3-Oxocholic acid	Steroids	22759	10308.6	14705.2	4462.48	7780.01	7.70001e+06	1.13736e+06	2.77963e+06	810188	201928	18546.5	2583.22	12243.4	16779	15759.5	1.9875e+06	3.53745e+06	5.25562e+06	2.68759e+06	3.92536e+06
M302	NEG	405.264		7-Ketodeoxycholic acid	Steroids and steroid derivatives	22759	10308.6	14705.2	4462.48	7780.01	7.70001e+06	1.13736e+06	2.77963e+06	810188	201928	18546.5	2583.22	12243.4	16779	15759.5	1.9875e+06	3.53745e+06	5.25562e+06	2.68759e+06	3.92536e+06
M9	NEG	157.123	C01601	Pelargonic acid	Fatty Acids and Conjugates	796830	814458	1.07426e+06	889388	823468	2.04174e+06	1.46338e+06	2.54882e+06	2.46097e+06	2.51463e+06	929358	791936	1.24078e+06	1.04662e+06	1.02258e+06	1.76903e+06	1.78067e+06	1.92189e+06	1.74699e+06	2.09476e+06
M1871	NEG	209.046		(2-Formyl-4-methoxyphenoxy)acetic acid	Benzene and substituted derivatives	1.51531e+06	1.45472e+06	1.43317e+06	1.44045e+06	1.42162e+06	1.48995e+06	1.56397e+06	1.44893e+06	1.53753e+06	1.28691e+06	1.77145e+06	1.44708e+06	1.51898e+06	1.45928e+06	1.4325e+06	1.66649e+06	1.66574e+06	1.36118e+06	1.3701e+06	1.3188e+06
M1455	POS	182.081		Amino(4-methoxyphenyl)acetic acid	Carboxylic acids and derivatives	2.7246e+06	2.33637e+06	2.67952e+06	2.62818e+06	2.6427e+06	420541	419747	386261	441829	617369	2.22035e+06	3.07549e+06	2.057e+06	2.22891e+06	2.16803e+06	532496	556111	544777	460714	412635
M39	NEG	190.051		2-oxindole-3-acetate		3.3678e+06	2.89982e+06	2.89426e+06	2.5354e+06	2.66475e+06	124322	75652.6	73822.8	26.3446	393921	2.98591e+06	3.58821e+06	1.90793e+06	2.2648e+06	2.65696e+06	27.41	28.3802	27.8265	28.1775	899858
M503	NEG	265.148		Laurylsulfuric acid	Fatty acyls	388962	316009	347957	323164	498589	2.25016e+06	2.17266e+06	1.64832e+06	1.80563e+06	2.93925e+06	447132	299241	587726	463246	379289	2.61014e+06	2.55062e+06	2.49422e+06	2.10034e+06	4.5786e+06
M789	POS	285.169		Dihydroartemisinin	Prenol lipids	3950.81	2094.14	3171.66	2279.61	8148.67	1.50968e+06	6.91925e+06	1.19258e+06	1.8378e+06	1.01721e+06	2024.57	2965.65	3737.72	4507.71	5125.62	2.61964e+06	3.04332e+06	3.6288e+06	3.47935e+06	3.11483e+06
M2108	POS	234.917		2-Bromo-6-chlorobenzoic acid	Benzene and substituted derivatives	867124	860453	890580	906340	926554	1.55213e+06	1.67372e+06	1.77261e+06	2.14675e+06	2.13932e+06	738415	837524	883890	942463	751960	1.87992e+06	1.8393e+06	2.0704e+06	1.89206e+06	2.46662e+06
M2151	POS	263.016		7-(4-Fluorophenyl)-5-hydroxy-1,3-benzoxathiol-2-one	Benzene and substituted derivatives	102742	98299.1	89589.2	80531.2	86751.6	2.2702e+06	2.70202e+06	2.18765e+06	2.61528e+06	2.67726e+06	98628.8	124209	71533.2	67613.6	89870.2	2.57024e+06	2.2586e+06	2.98546e+06	3.0754e+06	3.5428e+06
M1226	NEG	609.146		Cyanidin-3,5-di-O-glucoside		34213.6	38711	15738.7	15377.1	43115.5	2.27822e+06	3.2515e+06	2.6669e+06	2.79082e+06	4.68303e+06	56678.4	2317.98	2350.94	35232.3	29761.5	2.26699e+06	1.9092e+06	2.15754e+06	2.38597e+06	2.69523e+06
M260	NEG	577.158	C10196	Violanthin	Flavonoids	33324.7	5411.67	36291.6	6096.21	2764.41	1.85227e+06	2.08559e+06	1.99854e+06	2.20578e+06	3.95469e+06	62821.6	2430.68	2199.25	30290.2	13985.3	2.44351e+06	2.72053e+06	2.6107e+06	2.5346e+06	4.22231e+06
M51	NEG	199.098		(-)-Camphoric acid	Carboxylic acids and derivatives	8288.09	14988	8872.03	13955.2	17567.8	2.58998e+06	2.61546e+06	1.55583e+06	1.99014e+06	731177	13252.4	12303.4	5786.11	13772.2	41726.9	3.45285e+06	3.05925e+06	3.21739e+06	3.46e+06	3.82194e+06
M847	POS	194.044		2,3-Dihydro-3-methyl-2-oxo-5-benzoxazolecarboxylic acid	Benzoxazoles	3.20065e+06	1.65011e+06	826854	1.10809e+06	672681	10792.6	22978.3	37553.7	63986.3	6015.69	5.27011e+06	9.29026e+06	1.56014e+06	1.667e+06	819031	27128.7	21695.9	34545.8	56587.5	194798
M1071	NEG	859.535		[3-(hexadecanoyloxy)-2-[icosa-5.8.11-trienoyloxy]propoxy]({[2.3.4.5.6-pentahydroxycyclohexyl]oxy})phosphinic acid		4.70148e+06	2.60803e+06	926944	3.50928e+06	2.71779e+06	17548.8	2070.96	9741.91	8540.76	13566	3.39873e+06	1.86542e+06	1.47874e+06	1.56121e+06	3.60435e+06	1998.72	2889.14	11674.4	4037.97	30.8365
M2355	NEG	276.988		3-(4-Chlorophenyl)thieno[3,2-d]pyrimidine-2,4(1H,3H)-dione	Thienopyrimidines	5.85557e+06	1.23954e+06	1.18203e+06	1.41374e+06	2.0159e+06	45328.8	53736.1	32877	17098.3	5261.21	2.0848e+06	7.29372e+06	689215	2.84978e+06	1.49947e+06	54922.8	27456.4	35211.7	25037.7	6636.15
M366	POS	318.299	C12144	Sph(t18:0)	Spingolipids	784405	1.15641e+06	466408	728734	786145	2.01604e+06	1.28618e+06	1.75453e+06	1.93972e+06	3.17645e+06	560673	542392	545220	531656	847738	1.899e+06	1.72565e+06	2.08775e+06	1.627e+06	1.94636e+06
M1571	NEG	175.025		TRICARBALLYLIC ACID		22572.3	22170.4	25016.1	26027.4	24681.2	2.27218e+06	3.23592e+06	2.00056e+06	1.04908e+06	783237	21850.3	21088.7	23921.8	25954.5	21353.7	5.65176e+06	2.86708e+06	4.87726e+06	1.40082e+06	1.8591e+06
M842	NEG	327.218		(10E,15Z)-9,12,13-Trihydroxyoctadeca-10,15-dienoic acid	Octadecanoids	27925.7	54654.1	60546.1	74651.2	61725	2.78152e+06	3.05432e+06	984520	698736	791957	31415.3	27099.3	20255	82986.1	111830	1.98505e+06	3.48581e+06	6.20721e+06	2.67959e+06	2.87166e+06
M1456	POS	337.274		8,11-Tridecadienoic acid, 13-(3-pentyl-2-oxiranyl)-, methyl ester, (8Z,11Z)-	Fatty Acyls	1.16598e+06	3.06367e+06	1.09841e+06	1.21674e+06	1.4995e+06	1.01654e+06	504086	751523	770315	339335	955754	2.92475e+06	1.47909e+06	3.02817e+06	1.13382e+06	1.79104e+06	460320	1.37318e+06	1.2575e+06	224917
M504	NEG	345.207		Dehydrogingerdione		550.272	364.223	18.0557	1508.5	1269.97	3.80525e+06	2.6964e+06	1.35414e+06	1.76577e+06	8.02159e+06	2867.96	1205.44	1483.52	963.895	18.7682	4.31015e+06	1.69234e+06	205430	1.68742e+06	454423
M1099	POS	289.179		O-Geranylvanillin	Prenol lipids	1334.36	2248.52	1255.84	2302.14	3092.8	3.84655e+06	4.01932e+06	1.83472e+06	217883	75621.8	3809.12	1665.4	3677.75	2465.81	4062.84	2.62619e+06	2.86793e+06	5.38782e+06	1.5874e+06	3.35569e+06
M255	POS	102.091	C00576	Betaine aldehyde	Organonitrogen compounds	1.53611e+06	1.64611e+06	1.51921e+06	1.68695e+06	1.54597e+06	1.42748e+06	17.8105	1.48634e+06	18.6836	1.56365e+06	1.33427e+06	1.27764e+06	1.42292e+06	1.50348e+06	1.28109e+06	1.62866e+06	1.38416e+06	1.52541e+06	18.4554	1.79841e+06
M2195	POS	515.248	C07710	Telmisartan	Benzene and substituted derivatives	78607.6	106010	70520	70550.7	79792.3	3.23704e+06	3.20454e+06	3.20094e+06	4.4554e+06	7.81132e+06	77489.1	159356	56448.4	66247.8	96955.1	322623	389868	496333	565277	882354
M1694	POS	429.372		Mangiferdesmethylursanone	Organooxygen compounds	1.03275e+06	1.51542e+06	326228	697157	2.50149e+06	3.24421e+06	2.1477e+06	1.49787e+06	1.8969e+06	1.16362e+06	1.70137e+06	263828	837938	817134	1.43164e+06	1.05793e+06	407496	434927	1.46674e+06	958646
M1544	NEG	738.507		(2-aminoethoxy)[3-(hexadecanoyloxy)-2-[icosa-5.8.11.14-tetraenoyloxy]propoxy]phosphinic acid		1.83293e+06	1.76993e+06	1.07445e+06	1.31369e+06	1.47771e+06	946375	777274	820319	652002	728359	787596	1.61945e+06	717625	1.13105e+06	1.40402e+06	1.69128e+06	2.01944e+06	1.50502e+06	1.75868e+06	1.25932e+06
M1316	POS	207.138		1-Phenylpropyl_butyrate		335118	203459	220668	246622	208913	2.97029e+06	3.49498e+06	2.89532e+06	3.6405e+06	8.37322e+06	311112	189522	162254	235446	254275	91325	125930	185774	391736	725275
M2179	NEG	195.051		[(4-Methylbenzyl)sulfanyl]acetic acid	Benzene and substituted derivatives	731762	716565	894141	771860	755368	1.43151e+06	1.73843e+06	1.17702e+06	1.28771e+06	1.78888e+06	714341	779703	662432	771697	780686	2.19239e+06	1.99879e+06	1.89071e+06	2.02672e+06	1.90466e+06
M2667	NEG	127.004		Methyloxaloacetate		152562	164508	123999	120045	149108	1.23647e+06	1.45664e+06	1.3967e+06	1.48779e+06	3.64013e+06	164439	122980	120633	148949	166790	3.08595e+06	1.98891e+06	2.5781e+06	2.6068e+06	3.95728e+06
M199	NEG	117.056		2-Hydroxy-3-methylbutyric acid	Fatty Acids and Conjugates	1.09638e+06	1.15569e+06	1.01966e+06	846267	1.03665e+06	1.29604e+06	1.45345e+06	1.2138e+06	1.29891e+06	1.65817e+06	1.17028e+06	1.06743e+06	1.03091e+06	510585	1.03224e+06	1.34825e+06	1.45855e+06	1.56431e+06	1.49672e+06	1.67711e+06
M268	NEG	117.056		2-Hydroxy-2-methylbutyric acid	Fatty Acyls	1.09638e+06	1.15569e+06	1.01966e+06	846267	1.03665e+06	1.29604e+06	1.45345e+06	1.2138e+06	1.29891e+06	1.65817e+06	1.17028e+06	1.06743e+06	1.03091e+06	510585	1.03224e+06	1.34825e+06	1.45855e+06	1.56431e+06	1.49672e+06	1.67711e+06
M283	NEG	117.056	C20827	3-Hydroxyisovaleric acid	Fatty Acids and Conjugates	1.09638e+06	1.15569e+06	1.01966e+06	846267	1.03665e+06	1.29604e+06	1.45345e+06	1.2138e+06	1.29891e+06	1.65817e+06	1.17028e+06	1.06743e+06	1.03091e+06	510585	1.03224e+06	1.34825e+06	1.45855e+06	1.56431e+06	1.49672e+06	1.67711e+06
M225	NEG	301.218	C06428	Eicosapentaenoic acid	Fatty Acids and Conjugates	10371.4	2097.39	1277.83	22104.1	2843.88	1.41264e+06	668850	313640	417268	3.6126e+06	1960.81	9327.99	15486.4	13040.4	28838.5	5.28968e+06	3.85546e+06	400658	3.21811e+06	5.1264e+06
M1579	POS	265.252		(+|-)-(Z)-2-(5-Tetradecenyl)cyclobutanone		930586	1.07859e+06	924477	2.42332e+06	1.21088e+06	1.16666e+06	1.2775e+06	829954	995637	752140	892232	1.23104e+06	1.22847e+06	1.0093e+06	1.33874e+06	1.27279e+06	1.66117e+06	1.65028e+06	1.2353e+06	1.05098e+06
M1957	POS	344.315		N-Acetyldihydrosphingosine	Fatty acyls	1.45153e+06	1.30677e+06	948377	1.40648e+06	1.53667e+06	1.26279e+06	1.12647e+06	1.01368e+06	812852	1.4694e+06	1.27136e+06	1.13339e+06	1.0516e+06	1.56379e+06	1.59959e+06	1.20693e+06	1.31845e+06	631673	1.1366e+06	880603
M2036	NEG	557.143		[3,6'-Bi-4H-1-benzopyran]-4-one, 2,2',3,3'-tetrahydro-3',5,5',7,7'-pentahydroxy-2'-(4-hydroxyphenyl)-2-(4-methoxyphenyl)-	Isoflavonoids	3.48533e+06	2.35791e+06	1.94302e+06	1.69541e+06	3.89301e+06	25.5598	27.7983	24.1318	26.3446	7517.63	2.52599e+06	3.15765e+06	1.15547e+06	1.80314e+06	1.95229e+06	27.41	28.3802	27.8265	28.1775	30.8365
M992	NEG	297.152		8-Geranyl-7-hydroxycoumarin	Coumarins	419718	221009	379349	276320	331649	1.28478e+06	1.98836e+06	1.90706e+06	1.76173e+06	3.24457e+06	227254	337551	142665	339334	217796	1.70062e+06	1.86553e+06	1.89254e+06	2.39251e+06	2.97673e+06
M2050	NEG	385.079		5,8-Dihydroxy-6-methoxy-2-oxo-2H-chromen-7-yl .beta.-D-glucopyranoside	Coumarins and derivatives	24863.8	23702.7	16742.9	18089.3	17377.3	2.06881e+06	3.21444e+06	1.96308e+06	2.64768e+06	1.72696e+06	9564.58	19459.9	7792.35	6360.49	14629	3.04494e+06	2.41841e+06	2.62147e+06	2.30586e+06	1.56234e+06
M402	NEG	421.163	C07567	Sertindole	Pyrroles	17137.4	16169.8	14385.3	16195.6	12152.8	2.4211e+06	2.88139e+06	2.56158e+06	3.01166e+06	6.86878e+06	8596.44	8235.1	3448.04	5904.54	3719.08	946704	891879	1.21777e+06	1.31737e+06	1.35537e+06
M1289	NEG	245.043		2'-Chloro-2-hydroxy-5-methylbenzophenone	Benzene and substituted derivatives	1.38624e+06	966017	1.31314e+06	1.42114e+06	1.45709e+06	831686	789031	713251	679850	595514	1.63688e+06	1.69397e+06	1.92462e+06	1.76368e+06	2.0793e+06	989184	862246	1.03388e+06	753215	620916
M627	POS	291.195		Octyl-methoxycinnamate		1733.19	964.015	2384.63	3133.68	2348.27	2.36748e+06	3.0491e+06	1.58738e+06	1.72174e+06	687024	875.723	1879.7	1735.57	2545.26	6387.89	2.34051e+06	2.49377e+06	3.70424e+06	2.64115e+06	2.68261e+06
M1535	NEG	429.177		Phenethyl rutinoside	Organooxygen compounds	8331.93	7284.2	11934.8	10277.1	15102.3	1.69836e+06	1.31065e+06	2.10312e+06	2.12345e+06	2.43449e+06	11804.4	10742.7	14273.2	11847.3	13746	2.74433e+06	2.16111e+06	2.80076e+06	2.5266e+06	3.24247e+06
M131	NEG	241.218	C16537	Pentadecanoic acid	Fatty Acids and Conjugates	325203	282017	273047	240419	304926	2.11097e+06	1.31805e+06	1.11902e+06	942831	1.96545e+06	335971	288490	421257	294128	282784	2.64508e+06	2.36222e+06	2.89962e+06	1.9306e+06	2.83254e+06
M1440	POS	307.226	C07346	Oxandrolone	Steroids and steroid derivatives	6418.77	9997.4	12021.1	8630.99	14311.6	1.32389e+06	1.26296e+06	1.30052e+06	3.99595e+06	1.52223e+06	7424.61	10234.2	8788.81	13593.3	44131.1	2.8753e+06	1.29666e+06	2.04787e+06	4.50559e+06	2.51951e+06
M1997	NEG	301.166		Aurantiamine	Carboxylic acids and derivatives	736955	960056	918311	949627	1.09269e+06	1.84198e+06	1.44242e+06	1.41856e+06	1.47765e+06	1.91986e+06	1.05787e+06	1.02177e+06	1.35932e+06	994133	826542	994813	908316	984733	790515	1.06911e+06
M931	NEG	177.041		Methyl 9H-purine-6-carboxylate	Imidazopyrimidines	460059	480316	536867	420947	490030	1.69764e+06	2.14451e+06	1.363e+06	1.57409e+06	1.55693e+06	464009	493293	515708	455615	558747	1.65211e+06	2.01324e+06	1.74203e+06	1.88693e+06	1.71011e+06
M1520	POS	296.065		N-Acetylsulfamethoxazole	Benzene and substituted derivatives	362436	388376	343305	311142	280276	2.37492e+06	3.09178e+06	2.46763e+06	2.93126e+06	499601	352364	340330	551705	382638	408092	1.65219e+06	1.56546e+06	1.31679e+06	1.77672e+06	789808
M14	NEG	75.0088	C00160	Glycolate	Hydroxy acids and derivatives	1.05139e+06	1.01656e+06	943985	944576	994683	820944	1.56147e+06	953375	873188	1.73571e+06	1.02398e+06	1.03413e+06	918962	868579	980139	818010	1.56006e+06	1.22283e+06	1.31023e+06	1.33491e+06
M2052	POS	798.597		PE(18:2(9Z,12Z)/22:1(11Z))		2.21596e+06	3.78292e+06	1.35141e+06	1.2685e+06	2.88849e+06	81298	204733	71962.3	664900	52861.4	665128	2.36118e+06	1.94265e+06	1.56045e+06	1.5852e+06	167879	273235	389000	189958	139929
M1272	POS	239.148		trans-4-[4-(Dimethylamino)styryl]-1-methylpyridinium cation	Benzene and substituted derivatives	912874	1.03229e+06	946296	659495	1.00637e+06	988578	1.01834e+06	936376	1.82345e+06	1.16114e+06	1.06564e+06	865576	909283	898977	910516	1.06836e+06	2.02773e+06	1.00965e+06	1.38947e+06	1.19629e+06
M187	POS	163.039	C01197	Caffeic acid	Phenylpropanoids	66094.8	19639	16495.5	18166.7	15028.6	2.81152e+06	1.39803e+06	952660	3.83364e+06	3.09006e+06	22707.3	19182.1	20493.2	18456.3	17570.1	2.31997e+06	2.42957e+06	1.85938e+06	1.6881e+06	1.17971e+06
M568	NEG	167.107		(+)-trans-Chrysanthemic acid	Monoterpenoids	2915.09	4455.82	3403.79	4541.06	1088.97	2.12519e+06	2.36366e+06	1.45238e+06	1.58182e+06	671477	4916.56	2761.33	1483.27	4553.23	4911.72	2.40619e+06	2.42799e+06	3.09927e+06	2.66731e+06	2.82732e+06
M726	POS	308.091		Aristolodione	Phenols	2.58155e+06	2.45866e+06	1.78927e+06	1.41657e+06	1.49974e+06	60946.6	15847.3	132221	203230	121472	2.08076e+06	3.18548e+06	2.58372e+06	1.62477e+06	1.5561e+06	17817.5	424.242	677.777	30596.2	11432.8
M1146	NEG	341.196		2,3-Dinor-		20.0495	18.5749	522.865	18.1481	17.8629	1.94244e+06	1.90488e+06	1.24022e+06	959736	995719	19.561	18.8731	18.2649	18.0986	12272.1	2.52038e+06	2.62054e+06	4.10645e+06	2.1583e+06	2.75776e+06
M24	NEG	185.155	C17715	Undecanoic acid	Fatty Acids and Conjugates	701545	684337	765421	662117	679204	1.51667e+06	1.5545e+06	1.47144e+06	1.5068e+06	1.78359e+06	686630	665566	828708	756522	633999	1.18048e+06	1.28144e+06	1.13728e+06	1.22686e+06	1.36737e+06
M749	NEG	265.145		Sydonic acid	Sesquiterpenoids	16794.2	14258.7	12289.6	15262.4	13151.2	500558	138900	109975	83583.9	1.76217e+06	13364.8	13992.2	11396.8	14063.6	12192.8	1.37e+07	1.7242e+06	173720	1.4795e+06	1.15968e+06
M1082	POS	223.132		3-Ethoxy-4-isobutoxybenzaldehyde	Phenol ethers	1941.66	2556.5	1625.35	1812.46	3374.86	1.19104e+06	1.27487e+06	1.017e+06	1.70794e+06	2.67792e+06	2612.88	1029.19	3109.15	3443.07	4978.64	2.04893e+06	1.53959e+06	2.52242e+06	2.88235e+06	3.97066e+06
M122	POS	166.086	C11768	Levonordefrin	Benzene and substituted derivatives	1.23297e+06	1.09708e+06	1.24275e+06	1.40376e+06	1.11055e+06	696615	867003	907005	1.09804e+06	2.27681e+06	929276	1.4654e+06	743848	1.07499e+06	1.00219e+06	704793	693603	856161	619795	809176
M266	POS	166.086	C00079	Phenylalanine	Small peptides	1.23297e+06	1.09708e+06	1.24275e+06	1.40376e+06	1.11055e+06	696615	867003	907005	1.09804e+06	2.27681e+06	929276	1.4654e+06	743848	1.07499e+06	1.00219e+06	704793	693603	856161	619795	809176
M485	NEG	149.045		D-Ribose		243954	223747	202679	190736	156890	1.43832e+06	1.67464e+06	1.49131e+06	1.7044e+06	2.22486e+06	164728	182720	166638	197436	213421	1.52335e+06	2.1077e+06	2.07611e+06	2.01472e+06	2.56026e+06
M2442	NEG	311.114		3-(4,5-Diphenyl-1H-imidazol-2-yl)phenol	Azoles	2044.6	45665.1	1428.39	1730.63	2291.29	3.98164e+06	4.48352e+06	3.31199e+06	3.65845e+06	2.07193e+06	3215.03	2694.82	2199.81	1834.92	2250.58	746597	533698	568522	557642	344465
M193	POS	166.086	C05589	Normetanephrine	Phenols	1.20426e+06	1.12162e+06	1.23001e+06	1.36425e+06	1.09729e+06	673055	837963	799971	1.06268e+06	2.20692e+06	945349	1.42089e+06	709456	1.07087e+06	915641	681585	670851	812203	600320	776352
M889	POS	309.206		Corchorifatty_acid_D		2874.55	3058.79	3070.96	2170.23	3896.79	1.92418e+06	2.0876e+06	1.33455e+06	2.17667e+06	693937	3151.92	3699.23	2444.81	4421.66	20536.1	1.95503e+06	1.85097e+06	3.31681e+06	2.79004e+06	1.93646e+06
M2255	POS	482.258		4-Hydroxy-3-[4-hydroxy-3-methoxy-4,7-dimethyl-1-[(E)-prop-1-enyl]-2,3,4a,5,6,7,8,8a-octahydro-1H-naphthalene-2-carbonyl]-5-(4-hydroxyphenyl)-1H-pyridin-2-one	Pyridines and derivatives	4904.84	4335.26	5810.65	5614.33	7744.65	1.02307e+06	4.92126e+06	877517	1.25074e+06	720041	4477.04	6818.54	4677.65	3445.68	3059.96	1.81839e+06	2.10062e+06	2.65234e+06	2.39874e+06	2.22706e+06
M715	POS	225.076		(4-Acetyl-2-methoxyphenoxy)acetic acid	Organooxygen compounds	497127	517576	442551	399422	450040	1.44473e+06	2.11762e+06	1.2383e+06	1.49514e+06	1.48592e+06	515743	454746	380161	404620	408307	1.56634e+06	1.4835e+06	1.38848e+06	1.43381e+06	1.77199e+06
M2280	NEG	354.092		Eupolyphagin	Diazanaphthalenes	19288.2	25088.3	3555.75	8121.6	26703.3	1.63995e+06	4.51542e+06	509287	1.72659e+06	2.40348e+06	30852.6	1204.24	8715.26	19917.6	14992	1.5669e+06	1.04537e+06	1.33016e+06	2.19968e+06	2.62107e+06
M909	POS	155.106		xi-2,2,6-Trimethyl-1,4-cyclohexanedione	Organooxygen compounds	1.08293e+06	576148	1.49892e+06	626114	137668	325957	404393	1.62833e+06	2.28358e+06	493994	1.28732e+06	435247	2.376e+06	2.81802e+06	470828	326998	109865	334130	135192	2.27602e+06
M217	POS	265.154		L-Valyl-L-phenylalanine	Carboxylic acids and derivatives	1.89026e+06	2.20341e+06	1.79372e+06	1.40304e+06	1.61338e+06	168189	141603	131627	177875	212039	2.44472e+06	1.23794e+06	2.2257e+06	2.00977e+06	1.39627e+06	147477	109706	94136.2	152975	51780.8
M43	POS	138.055	C01004	Trigonelline		696029	593564	824855	666332	826287	953897	1.58253e+06	750542	1.36595e+06	1.32624e+06	567723	867148	415788	533258	662310	1.05898e+06	1.17331e+06	1.5555e+06	1.56738e+06	1.5116e+06
M67	POS	138.055		3-Pyridylacetic acid	Pyridines and derivatives	696029	593564	824855	666332	826287	953897	1.58253e+06	750542	1.36595e+06	1.32624e+06	567723	867148	415788	533258	662310	1.05898e+06	1.17331e+06	1.5555e+06	1.56738e+06	1.5116e+06
M2219	POS	345.231		1H-Indazole-3-carboxamide, N-[1-(aminocarbonyl)-2,2-dimethylpropyl]-1-pentyl-	Carboxylic acids and derivatives	809451	911748	805320	830617	870724	735303	804570	728386	1.89748e+06	866009	923278	765826	818242	777981	815901	864088	2.16003e+06	813186	1.29945e+06	1.00096e+06
M1348	NEG	295.104		1H-Indole-6-carboxamide, N-hydroxy-1-[(4-methoxyphenyl)methyl]-	Indoles and derivatives	96846.3	70476.6	68357.4	81579.8	65477.3	1.74274e+06	1.74145e+06	1.49675e+06	1.77971e+06	2.63915e+06	118952	118314	71644.8	91247.9	67355.4	1.72418e+06	1.30379e+06	2.09804e+06	2.15091e+06	1.95759e+06
M1073	NEG	293.179	C10342	Embelin	Aromatic polyketides	518465	475250	427542	559966	648821	842149	1.22435e+06	969717	1.24688e+06	1.91308e+06	624682	439417	602120	592355	565629	1.29702e+06	1.32885e+06	1.29534e+06	1.34155e+06	2.53942e+06
M1401	POS	470.166		2-[1-[4,5-Dihydroxy-3-[(2S,3R,4S,5S,6R)-3,4,5-trihydroxy-6-(hydroxymethyl)oxan-2-yl]oxyoxan-2-yl]indol-3-yl]acetic acid	Indoles and derivatives	2.41958e+06	2.10446e+06	2.06791e+06	1.99146e+06	1.51291e+06	21527	16005.8	9293.79	13017.4	38604.1	2.05473e+06	1.77949e+06	1.57098e+06	2.38487e+06	1.10252e+06	13464.2	5586.76	21158.8	16650.6	49240.8
M1446	POS	269.174		2-(9-Decenyl)glutaconic acid	Fatty Acyls	5991.59	8783.62	8218.27	6161.68	8086	1.71864e+06	1.53656e+06	2.17254e+06	3.08083e+06	1.92632e+06	7040.06	7698.53	6473.91	9385.13	7297.47	1.60894e+06	1.26123e+06	1.67887e+06	2.62045e+06	1.42967e+06
M1559	POS	351.069		Dehydrogriseofulvin	Benzofurans	2.04865e+06	2.01539e+06	1.75989e+06	1.69234e+06	1.57555e+06	110497	95614.4	145051	142000	365449	1.7132e+06	1.61246e+06	1.5525e+06	1.99511e+06	1.30052e+06	116489	118977	144742	163175	440812
M863	NEG	327.218		(11E,15Z)-9,10,13-Trihydroxyoctadeca-11,15-dienoic acid	Fatty Acyls	48132.5	62974.1	66562.7	77761	72803.8	2.18161e+06	2.69422e+06	953552	391338	452050	61544.9	68318.8	41148	77325.1	137447	1.69201e+06	3.3178e+06	3.61475e+06	1.41346e+06	1.57659e+06
M37	NEG	187.098	C08261	Azelaic acid	Fatty Acids and Conjugates	472927	512873	470739	428399	445277	1.40362e+06	1.38352e+06	947131	835135	789112	590661	381594	759368	734428	1.19101e+06	1.23782e+06	1.88536e+06	1.63055e+06	1.08187e+06	1.72369e+06
M1996	NEG	765.411		1-Hydroxy-26-oxo-22,26-epoxyergosta-5,24-dien-3-yl 6-O-hexopyranosylhexopyranoside	Steroids	5766.69	5780.51	801.889	836.378	6578.39	1.11897e+06	3.97734e+06	881205	1.83738e+06	1.50313e+06	19.561	1082.46	1357.8	9743.24	5184.79	1.24417e+06	1.76164e+06	1.90092e+06	1.47085e+06	3.08889e+06
M877	POS	127.039		Hydroxyhydroquinone		1.31497e+06	1.34192e+06	1.49066e+06	1.30775e+06	1.50344e+06	581702	564095	478705	578811	449857	1.27719e+06	1.36388e+06	1.24699e+06	1.29918e+06	1.46619e+06	435855	550592	558862	540685	447041
M612	NEG	113.025		3-Oxocyclobutanecarboxylic acid	Organooxygen compounds	631768	889559	749722	734307	798768	1.05e+06	1.1695e+06	988665	1.20743e+06	1.04536e+06	838540	948849	511368	717329	930776	1.00638e+06	1.26875e+06	1.36172e+06	948842	868965
M728	POS	790.63		PC(18:0/18:0)	Glycerophospholipids	1.07541e+06	1.11399e+06	528364	878535	1.00069e+06	351522	945963	522353	1.34975e+06	2.83901e+06	333237	1.1447e+06	611051	613260	1.09032e+06	863339	739301	1.13258e+06	389105	1.00855e+06
M1421	POS	176.011		N-Allyl-N-(2-bromo-2-propenyl)amine	Vinyl halides	203697	190638	155454	165341	170850	1.13238e+06	2.05571e+06	923136	1.86314e+06	1.63458e+06	97872.5	196491	100050	101680	149459	1.50243e+06	1.58751e+06	2.05288e+06	2.17734e+06	1.96755e+06
M285	NEG	311.296	C01607	Phytanic acid	Diterpenoids	310948	424972	397974	521309	447211	768188	652664	886074	1.05655e+06	3.74998e+06	250271	416447	279685	499829	544754	1.30738e+06	1.39589e+06	1.16505e+06	1.07439e+06	2.24974e+06
M1171	NEG	581.182		Naringin dihydrochalcone		20.0495	18.5749	18.0557	18.1481	17.8629	2.34059e+06	2.25955e+06	1.8823e+06	1.6801e+06	872088	19.561	18.8731	18.2649	2067.82	18.7682	1.38926e+06	1.83455e+06	1.6192e+06	1.47992e+06	2.89085e+06
M685	NEG	698.419		Cyanox 1790	Benzene and substituted derivatives	1.2047e+06	625660	1.03588e+06	567225	739206	701120	721552	835071	672920	706139	781372	663379	1.11533e+06	1.44013e+06	900967	1.05867e+06	884856	1.04646e+06	1.23609e+06	1.17636e+06
M178	NEG	269.249		Heptadecanoic acid	Fatty Acids and Conjugates	173762	180933	216788	185511	160625	2.66471e+06	1.37327e+06	1.33245e+06	743899	1.26371e+06	194201	212716	625081	317099	156224	1.40157e+06	1.71413e+06	1.97276e+06	1.38046e+06	1.69922e+06
M1932	NEG	594.156		Pelargonin_chloride_		69108.5	48923.5	54770.5	42293.3	56827.7	782908	1.12212e+06	739207	837837	6.8534e+06	83915.4	101436	25096.5	48569.9	50608.8	757031	1.00319e+06	1.07149e+06	1.00829e+06	3.17915e+06
M5	NEG	114.056	C16435	Proline	Small peptides	2.02111e+06	1.64519e+06	1.94627e+06	2.18234e+06	1.96065e+06	22173.8	30185.2	5319.03	8012.08	60164.2	1.70556e+06	1.54784e+06	1.53011e+06	1.51524e+06	1.47198e+06	72383.3	20239.2	48778	13109.6	58620.1
M479	NEG	206.046		3,4-Dihydro-3-oxo-2H-(1,4)-benzoxazin-2-ylacetic acid	Benzoxazines	1.57533e+06	1.17888e+06	1.13729e+06	1.12192e+06	4.4176e+06	15916.7	4979.39	6860.31	4968.45	10896.2	1.36081e+06	4.57074e+06	620695	953932	797132	4771.17	3365.49	4167.79	3383.56	15330.1
M1188	NEG	325.185	C01349	Docebenone	Fatty Acyls	1.14114e+06	1.30289e+06	962584	1.03068e+06	530448	524069	1.45939e+06	537778	594728	1.10544e+06	966817	1.02212e+06	1.11609e+06	892192	984599	546652	583330	604244	600280	1.29174e+06
M1678	NEG	326.206		Diprotin B	Carboxylic acids and derivatives	5033.81	33587.8	7710.55	15135.9	4813.01	1.83812e+06	2.31839e+06	1.04052e+06	650613	451528	7787.33	19841.8	2321.49	14282.4	77335	1.71073e+06	2.24966e+06	3.09488e+06	2.03116e+06	2.01681e+06
M114	NEG	333.207	C05954	Prostaglandin B2 (PGB2)	Eicosanoids	2346.07	1185.39	1505.55	719.107	1811.75	1.69963e+06	127098	61348.6	83771.7	7.16502e+06	3522.33	997.138	1101.81	727.162	18.7682	3.45708e+06	1.73679e+06	10333.1	1.94531e+06	1.27634e+06
M201	NEG	333.207	C05953	Prostaglandin A2	Eicosanoids	2346.07	1185.39	1505.55	719.107	1811.75	1.69963e+06	127098	61348.6	83771.7	7.16502e+06	3522.33	997.138	1101.81	727.162	18.7682	3.45708e+06	1.73679e+06	10333.1	1.94531e+06	1.27634e+06
M773	NEG	583.197		Stauprimide	Indoles and derivatives	137172	148256	94080.7	174403	166239	2.23081e+06	1.47377e+06	1.81221e+06	1.40865e+06	411575	102613	174899	220151	160959	120931	1.69594e+06	1.97311e+06	2.06296e+06	1.35049e+06	1.51454e+06
M1577	POS	551.424		3-cis-Hydroxy-b,e-Caroten-3'-one	Prenol lipids	81098.3	519159	57831.4	48647	307813	1.34115e+06	1.6822e+06	1.70904e+06	2.17425e+06	1.91547e+06	213543	103158	228678	324057	309105	1.06628e+06	830935	1.52102e+06	1.17381e+06	1.68987e+06
M1236	POS	814.631	C00157	PC(18:2(9Z,12Z)/20:0)	Glycerophospholipids	1.84774e+06	1.57369e+06	1.12347e+06	1.21333e+06	1.73649e+06	167807	771424	170629	295396	286875	1.27485e+06	1.50041e+06	911931	732515	1.12624e+06	393613	351175	664672	490308	507439
M356	NEG	503.163	C08243	D-(+)-Melezitose	Saccharides	78877.7	115821	97556.5	106234	104426	1.13176e+06	1.46033e+06	939297	1.24744e+06	1.42647e+06	112781	100521	75748.2	80788.7	123097	1.30889e+06	1.62424e+06	1.89767e+06	2.18849e+06	2.79441e+06
M2061	NEG	359.207		1H-Indazole-3-carboxamide, N-[1-(aminocarbonyl)-2,2-dimethylpropyl]-1-(4-hydroxypentyl)-	Carboxylic acids and derivatives	1803.07	3047.95	2525.77	1266.95	3278.17	1.70603e+06	2.96166e+06	1.3578e+06	178083	59907.7	5810.75	5122.25	3253.83	11944.7	36313.9	1.70653e+06	2.88566e+06	3.18809e+06	530916	2.35521e+06
M957	NEG	267.072		5-(4-Aminophenyl)-4-phenyl-2,4-dihydro-3H-1,2,4-triazole-3-thione	Azoles	663370	717165	720971	612503	610931	917084	795061	1.07218e+06	856246	1.08841e+06	684660	740331	572818	748713	625068	1.2374e+06	1.26897e+06	1.07775e+06	925540	928312
M1409	POS	810.597	C00157	PC(20:1(11Z)/18:3(9Z,12Z,15Z))	Glycerophospholipids	237095	410030	165120	301503	321053	983508	856016	1.28725e+06	2.1453e+06	1.98486e+06	642126	319353	752210	177063	291586	1.41666e+06	1.14475e+06	857721	1.33492e+06	1.22438e+06
M2313	NEG	306.179		Benzamide, 4-(dimethylamino)-N-[7-(hydroxyamino)-7-oxoheptyl]-	Benzene and substituted derivatives	5331.97	26446.6	5233.66	17927.2	7309.49	1.26731e+06	2.33993e+06	792591	321013	190243	6990.05	19436.9	7734.54	20908	85653.4	1.29595e+06	2.54317e+06	2.1477e+06	1.2088e+06	4.46504e+06
M1074	POS	279.231		9Z,11E,13E-Octadecatrienoic acid	Fatty Acids and Conjugates	303414	1.10263e+06	179461	609339	304143	765769	1.92005e+06	287760	608855	508449	240841	911951	229837	942108	3.83237e+06	988371	948582	880288	437316	738522
M229	POS	595.164	C10195	Vicenin 2	Flavonoids	39700.7	51534.9	70594.2	44793.2	36688.4	999253	1.46303e+06	1.00308e+06	1.11382e+06	4.23744e+06	56297.1	15748.2	10994.4	52527.3	57121.2	2.70559e+06	777001	906994	1.1053e+06	1.69171e+06
M184	POS	449.108	C01821	Isoorientin	Flavonoids	21141.6	33142.1	5732.19	7794.34	36109.2	1.21205e+06	1.69793e+06	1.46734e+06	1.73909e+06	2.69844e+06	36863.7	1627.19	1715.74	26675.3	14895.1	1.29481e+06	1.21475e+06	1.451e+06	1.57314e+06	1.82436e+06
M1906	POS	534.212		.beta.-D-Glucopyranosiduronic acid, 5-[3-(1-naphthalenylcarbonyl)-1H-indol-1-yl]pentyl	Indoles and derivatives	3481.85	2776.87	3541.52	3028.52	4844.38	678433	849419	1.41654e+06	2.98848e+06	902317	1715.63	2599.55	2211.93	1774.51	2064.31	3.365e+06	1.03455e+06	1.61315e+06	2.7587e+06	691731
M587	NEG	413.146		Benzyl 6-O-(4-carboxy-3-hydroxy-3-methylbutanoyl)-.beta.-D-glucopyranoside	Saccharolipids	106268	38914.6	22608.8	15588.4	15498.7	1.08701e+06	992893	842980	985764	752830	25431.6	54580.7	13991.6	11654.6	13261.7	2.17944e+06	2.40848e+06	2.423e+06	2.09409e+06	2.23633e+06
M1374	POS	522.354	C04230	LysoPC(18:1(11Z))	Glycerophospholipids	990773	1.42079e+06	1.38094e+06	1.67406e+06	1.6171e+06	489228	235645	159310	103625	101377	858164	1.27313e+06	1.32045e+06	1.34603e+06	1.08625e+06	355826	568832	469283	510822	343706
M619	POS	130.159		Tetraethylammonium cation	Organonitrogen compounds	507631	319691	430828	2.403e+06	536291	426983	806024	420643	594091	406968	875204	326994	2.5536e+06	783876	867623	629813	414547	1.89995e+06	520566	519767
M1485	NEG	245.118		Benzenehexanoic acid, 2-(2-propyn-1-yloxy)-	Phenol ethers	3152.41	2007.87	949.859	1716.03	1853.38	641746	203937	270318	136880	367361	2606.91	2570.29	2644.1	2787.42	3398.86	1.00826e+07	2.71626e+06	59100	1.55522e+06	54069.8
M2666	NEG	625.263		Red chlorophyll catabolite		275.881	502.899	1980.89	912.779	811.588	1.90798e+06	1.05125e+06	523234	317806	141431	807.574	950.059	748.95	1619.46	431.665	1.92595e+06	3.17652e+06	3.25931e+06	1.42359e+06	2.29269e+06
M764	NEG	230.013		4-Acetamidophenol sulfate		9744.61	7405.02	7020.82	7882.72	7941.95	615946	609260	685347	1.32433e+06	2.03772e+06	12062.6	11699.7	12389.9	13543	7339.45	1.26065e+06	2.01712e+06	2.24639e+06	1.40494e+06	3.698e+06
M966	POS	153.048		2-Amino-4,5-dimethyl-3-thiophenecarbonitrile	Thiophenes	876118	839956	831345	854029	805046	793423	780696	789549	864237	867291	824698	718987	736464	748113	563039	826229	714351	827456	842642	876834
M527	POS	207.138		Aureonitol	Miscellaneous polyketides	98792.6	96912.6	74147.3	76140.2	80741.7	1.04052e+06	1.10907e+06	901721	1.29118e+06	2.83603e+06	81795.2	122389	72531.7	76955.1	82448.6	1.28579e+06	1.14598e+06	1.61566e+06	1.82087e+06	2.0344e+06
M1849	POS	403.247		(6E,10E)-12-(2,6-Dihydroxy-4-methylphenyl)-2,6,10-trimethyl-4-oxododeca-6,10-dien-5-yl acetate	Prenol lipids	19.2735	19.5631	19.0466	18.3172	347.001	3.15394e+06	1.20498e+06	1.36567e+06	372239	88330.4	17.9634	17.6731	18.5148	1123.88	17.5694	1.51324e+06	2.17872e+06	3.12584e+06	808550	2.12921e+06
M412	NEG	205.123		3-(4-tert-Butylphenyl)propanoic acid	Phenylpropanoic acids	2977.06	3699.53	2313.09	1722.91	2919.87	1.08564e+06	1.25858e+06	563500	828533	343514	2898.2	2899.42	1635.4	2171.09	5073.91	1.98294e+06	1.68775e+06	3.55647e+06	2.58501e+06	1.93422e+06
M167	NEG	164.072	C00788	Epinephrine	Phenols	987212	798946	799816	984491	777413	563547	771777	637773	732226	1.90459e+06	779813	1.10928e+06	494870	807740	682975	561552	594334	635379	518485	693870
M2241	POS	432.171		Tricyclo[3.3.1.1(3,7)]decane-1-carboxamide, N-[2-(benzoylamino)-6-benzothiazolyl]-	Benzothiazoles	1.52186e+06	1.64242e+06	1.65412e+06	1.59022e+06	1.6442e+06	192239	175806	136124	151035	41747.4	1.2959e+06	1.19933e+06	1.18046e+06	1.39136e+06	1.30108e+06	133429	160735	159218	170952	46307.5
M754	POS	595.164		Cyanidin 3-rutinoside cation	Flavonoids	44972.7	15813.4	38989.9	49268.1	16560.4	438847	1.02749e+06	440242	338860	7.72705e+06	75559.6	29959.1	5369.35	55918.1	15736.5	435512	364792	432662	462142	3.69258e+06
M1057	POS	207.065		5,7-Dimethoxy-2H-chromen-2-one		756383	286608	581404	619928	672714	778459	887756	771385	820636	764129	442027	860955	784756	702427	606032	1.00007e+06	985544	1.09189e+06	1.08817e+06	1.1595e+06
M716	NEG	355.104		2-Glucosyloxy-4-methoxycinnamic acid	Phenylpropanoids	138229	195393	119716	101063	103408	1.57081e+06	2.36286e+06	1.61861e+06	2.22424e+06	365770	91026.6	196382	70761.1	102111	174223	924519	1.61992e+06	1.8054e+06	833977	1.0084e+06
M2721	NEG	550.208		Aclacinomycin T		57624.5	37029.6	27647.9	24896.8	28877.1	761338	1.45094e+06	1.25241e+06	2.83816e+06	808505	19631.1	26835.9	15834.4	14428.6	17225.4	2.31187e+06	1.2953e+06	1.25293e+06	2.53794e+06	738278
M531	NEG	329.067		9,10-Anthracenedione, 3-(1,2-dihydroxypropyl)-1,6,8-trihydroxy-	Polycyclic aromatic polyketides	9699.67	17365	20805.8	22804.6	23301.9	802400	797563	795281	1.24961e+06	3.01635e+06	11967.4	4583.32	4462.75	12767	37189	1.35955e+06	1.47703e+06	1.73928e+06	1.87484e+06	2.22775e+06
M54	POS	415.253		Nonaethylene glycol	Organooxygen compounds	583617	617323	594558	597818	625461	524889	610127	536497	2.01336e+06	585205	663190	529610	580477	587287	590799	592358	2.30116e+06	550410	1.08178e+06	712842
M482	NEG	143.035		3-Methyl-2-pentenedioic acid	Fatty Acyls	433148	464097	379377	422552	400152	1.31392e+06	1.3706e+06	809354	1.0092e+06	1.31711e+06	467444	464683	231531	241601	444240	1.23116e+06	1.32695e+06	1.08632e+06	1.06014e+06	993138
M61	NEG	508.97	C18434	Lufenuron	Benzene and substituted derivatives	20.0495	18.5749	18.0557	18.1481	17.8629	1.10319e+06	1.44802e+06	1.93681e+06	1.83843e+06	4.64673e+06	745.101	18.8731	18.2649	18.0986	18.7682	40182.8	435678	509934	747916	2.75705e+06
M1097	NEG	341.196		(2E,4E)-12-Hydroxy-13-(hydroxymethyl)-3,5,7-trimethyltetradeca-2,4-dienedioic acid	Fatty Acyls	20.0495	824.379	1902.3	2966.01	799.126	1.76602e+06	2.42338e+06	1.25816e+06	274277	152077	722.867	241.844	443.485	336.155	10879	318588	2.11061e+06	4.53356e+06	619658	1.82363e+06
M1499	POS	585.428		Cryptochrome	Prenol lipids	276286	270366	216390	454329	278354	1.03422e+06	1.12289e+06	1.01767e+06	1.60439e+06	1.01599e+06	248154	299970	214052	244164	220656	1.07387e+06	1.07018e+06	1.59284e+06	1.49539e+06	1.48083e+06
M1512	POS	683.144		Tricin_7-diglucuronoside		18658	38650.1	47556.7	46786.6	46735.3	1.43964e+06	1.14794e+06	1.38167e+06	1.66832e+06	1.96303e+06	35054.4	9548.1	9808.66	39742.8	72844	1.40082e+06	1.27624e+06	1.40087e+06	1.59595e+06	1.56637e+06
M2759	NEG	353.052		5-Amino-6-(5'-phosphoribosylamino)uracil		174732	218734	58379.2	94432.9	216567	225644	66070.3	232219	266474	232429	365716	40548.3	84548	209446	149992	1.04744e+07	177221	89164.2	126786	1.69498e+06
M1974	NEG	533.2		arctiin		8032.49	4013.64	2000.29	18.1481	3327.49	1.17111e+06	1.22703e+06	1.59718e+06	2.56777e+06	816319	331.417	1023.06	1125.49	1272.77	3115.54	2.64526e+06	882992	1.4008e+06	2.30769e+06	477574
M88	NEG	209.03	C00879	Galactaric acid	Fatty Acids and Conjugates	50709.4	40886.4	45084.2	41255	41781.9	1.52803e+06	1.66336e+06	1.41559e+06	1.34807e+06	1.0353e+06	34797.8	32149.7	30585.9	37951.3	38848.7	2.04991e+06	1.66151e+06	1.6452e+06	1.44041e+06	910697
M1215	NEG	207.015		2-Naphthalenesulfonic acid		123455	130226	136983	114885	127795	387995	432751	426941	1.87491e+06	2.51694e+06	357675	182413	99137.8	139582	206005	1.12337e+06	836982	747834	4.2174e+06	794082
M1642	NEG	293.067		3-{[2-(Difluoromethoxy)phenyl]methoxy}benzoic acid	Benzene and substituted derivatives	157098	7715.38	12197	5881.83	9349.39	1.04575e+06	919630	939853	1.25224e+06	2.58061e+06	4922.92	116439	2571.7	7692.16	17157	1.42096e+06	1.64547e+06	1.68477e+06	1.64882e+06	1.49662e+06
M435	NEG	113.072		Prolinamide		715085	655717	561605	532319	293300	924857	948968	723554	864572	844671	760478	599769	599632	788560	716847	748930	645361	890145	1.0639e+06	1.09288e+06
M1108	NEG	433.208		Dexamethasone acetate		10848.2	16714.6	14750.8	13018.4	8492.62	2.01194e+06	2.32818e+06	2.04756e+06	2.44878e+06	3.58931e+06	9388.56	13206.3	10279.2	10107.1	15779.4	587529	424054	387742	413558	586183
M1376	NEG	517.317		Cecropiacic acid	Steroids and steroid derivatives	4997.09	15134.9	293.061	2653.78	4080.64	683871	1.70808e+06	647808	403317	94566.7	7321.16	234.767	2217.71	9307.26	17929.2	2.51824e+06	2.05597e+06	4.39721e+06	2.08263e+06	262392
M921	POS	579.169		Daidzein_4',7-diglucoside		23679.1	15258.8	29624.7	19175	10069.3	914690	1.04673e+06	939314	1.03847e+06	3.6498e+06	51029.5	4953.7	2361.12	23276.7	13765.2	1.12409e+06	1.13722e+06	1.11422e+06	1.13193e+06	2.45807e+06
M739	POS	284.33		Hexadecyltrimethylammonium cation	Organonitrogen compounds	17321.5	11126.9	160369	21906.4	20098.5	3.78392e+06	4.91267e+06	647088	1.30254e+06	993788	23662.7	13346.5	15443	27683.1	22528	456395	504914	415552	526601	845739
M1897	POS	308.221		Gabapentin related compound D	Azaspirodecane derivatives	1.35887e+06	1.82779e+06	1.35921e+06	1.33146e+06	1.40309e+06	183832	18846.2	89547.2	58393.8	12425.1	1.11241e+06	1.3943e+06	1.30607e+06	1.20983e+06	1.35084e+06	38683.8	112610	300249	78729.2	128786
M1069	POS	792.562		PC(37:6)	Glycerophospholipids	127948	123405	131216	115086	134002	1.6412e+06	1.11889e+06	1.58292e+06	1.50508e+06	2.0682e+06	175246	81579.8	280524	101562	114462	963578	740851	1.12338e+06	1.04185e+06	1.47183e+06
M2240	POS	150.058		2-(4-Pyridinyl)malonaldehyde	Pyridines and derivatives	1.87092e+06	1.43739e+06	1.07709e+06	1.13099e+06	1.13032e+06	117369	161683	104427	134605	157776	1.38178e+06	1.23191e+06	1.36406e+06	1.25141e+06	1.36108e+06	180057	155541	160760	185228	11632
M2264	POS	221.042		Gallic Acid Ethyl Ester		1.49748e+06	1.39773e+06	1.46831e+06	1.57494e+06	1.30794e+06	173705	191146	158104	148308	205035	980438	1.18539e+06	1.20112e+06	1.17536e+06	1.18281e+06	126636	114594	156269	97089.1	89547.8
M1257	NEG	449.115		2'-O-Acetyl-3'-O-(4-hydroxy-2-methoxy-6-methylbenzoyl)uridine	Nucleosides	13983.3	12117.2	11000.8	16841.9	20028.6	1.67826e+06	1.54045e+06	78723	12543	103178	12811.2	13717.9	29534.8	16097.8	14032.6	1.64792e+06	3.70395e+06	1.30298e+06	606945	3.48538e+06
M2405	NEG	385.15		Propylpyrazoletriol	Azoles	8855.51	14733.5	8487.31	9576.48	5275.99	709113	732667	683049	712450	362057	12944.1	8821.87	20783.2	27098	2576.45	4.04126e+06	916596	2.50665e+06	2.64916e+06	849807
M1334	POS	568.426		Xanthophyll		93688.9	129925	107624	208510	221175	2.06283e+06	1.32747e+06	698216	917816	2.43734e+06	83824.7	145632	313109	81433.4	194213	712301	578491	1.4112e+06	572828	1.96191e+06
M614	POS	812.615		PC(38:3)	Glycerophospholipids	898208	751030	2.88374e+06	1.15488e+06	514114	351865	691827	464923	468580	733182	1.0409e+06	937343	140689	457689	396878	554013	411057	651232	604330	97131
M375	NEG	165.041	C16357	3-Methylxanthine	Pseudoalkaloids	568408	480854	579591	480049	530872	668633	883552	626646	707848	1.06809e+06	538739	531914	539466	543864	550274	1.03226e+06	960663	818932	936605	1.1559e+06
M1475	POS	744.582	C00157	PC(18:1(9Z)/P-16:0)	Glycerophospholipids	757283	676471	714816	607173	730341	655923	675540	740226	667786	708351	731077	609745	548693	739308	776584	782555	629325	765768	810907	869521
M2574	POS	362.096		(R)-S-Lactoylglutathione		943346	905722	811826	875718	976907	621255	718419	525598	770111	630569	749923	788740	676845	718470	739702	460008	534175	493263	628134	581128
M751	POS	579.169		6-[(2S,3R,4S,5S,6R)-4,5-dihydroxy-6-(hydroxymethyl)-3-[(2S,3R,4R,5R,6S)-3,4,5-trihydroxy-6-methyloxan-2-yl]oxyoxan-2-yl]-5,7-dihydroxy-2-(4-hydroxyphenyl)chromen-4-one		17625.2	2995.73	2147.21	10248.9	3098.52	271001	1.08605e+06	267971	228542	7.77725e+06	32693.4	2805.76	790.207	26932.2	3240.46	269325	177698	226001	292760	3.36086e+06
M153	NEG	180.067	C04368	3-Amino-3-(4-hydroxyphenyl)propanoic acid	Small peptides	1.48291e+06	1.12669e+06	1.18506e+06	1.1698e+06	1.09893e+06	202135	197343	198660	307216	391408	1.19399e+06	1.44959e+06	951243	1.02755e+06	1.03762e+06	237139	150242	163633	262457	217736
M2529	NEG	387.167		1,2-Dehydroreticuline		6132.22	5733.32	6150.92	5261.76	3373.62	1.88339e+06	858247	1.67807e+06	613611	320598	19660.5	3174.79	29450.4	10540.7	753.797	1.29741e+06	1.33566e+06	3.03513e+06	1.31387e+06	1.60997e+06
M1420	NEG	179.056		PSICOSE		490002	525038	439314	454147	517218	708869	826737	705451	715472	1.20519e+06	503878	495175	325176	389931	498746	885519	998721	983274	1.093e+06	1.26988e+06
M1407	NEG	333.059		6,6'-Dihydroxy-5,5'-dimethoxybiphenyl-3,3'-dicarboxylic acid	Benzene and substituted derivatives	347024	312169	453013	388512	320091	754719	1.01786e+06	886115	787201	642940	357843	310001	423351	433867	451087	1.59137e+06	922990	1.18144e+06	1.43354e+06	946845
M1494	POS	239.148		Pirimicarb	Organonitrogen compounds	560148	653466	587508	631025	671524	560796	589986	547030	1.21586e+06	686294	600478	593330	651635	623847	541851	645875	1.25853e+06	652228	840192	832952
M595	POS	611.16		Delphinidin-3-rutinoside		19915	25880.7	10526.6	7957.74	28469	1.16001e+06	1.65272e+06	1.30659e+06	1.61643e+06	1.94837e+06	39091.1	1411.14	2799.2	25480.2	16741	1.22015e+06	1.08007e+06	1.0464e+06	1.34407e+06	1.32866e+06
M976	NEG	462.207		Aspergamide A	Benzopyrans	17062.9	17521.2	32955.4	7585.22	4268.63	375488	2.04276e+06	478928	2.05078e+06	839141	5104.93	28564.6	18.2649	10627	11536.9	1.27124e+06	1.06598e+06	1.15705e+06	3.46285e+06	971299
M2402	NEG	554.348		Fellutamide B	Carboxylic acids and derivatives	1.2561e+06	1.14112e+06	1.35002e+06	1.49257e+06	1.44842e+06	41807.6	82589	60426.3	38669.9	142616	1.13966e+06	1.01626e+06	1.77025e+06	1.49595e+06	1.06123e+06	26472.8	55295.9	61298.5	53566.3	36004.5
M573	NEG	329.233		(12Z)-9,10,11-Trihydroxyoctadec-12-enoic acid	Octadecanoids	224621	299417	458614	695584	533719	810384	1.32626e+06	456379	248933	316439	174140	200529	130767	856700	872955	951457	1.37681e+06	2.25136e+06	899594	666737
M18	NEG	171.139	C01571	Capric acid	Fatty Acids and Conjugates	503736	542283	560005	592109	584568	866602	752242	842370	813474	1.16071e+06	567644	565949	576959	529799	542799	761236	758653	726925	609280	737042
M1166	NEG	161.046		1,6-Anhydro-.beta.-D-glucose	Saccharides	548524	578997	565475	560083	586308	903728	796898	665279	707820	784921	643493	662707	471556	526893	658005	720983	791753	860888	711466	835119
M1853	NEG	401.088		Frangulin B	Polycyclic aromatic polyketides	681275	661496	644186	629097	644754	715817	700412	672424	705261	646455	694059	671698	650263	640900	637604	718110	695612	750485	670596	730573
M968	POS	307.19	C20203	Capsiate	Phenols	1040.77	909.367	1969.6	1383.72	2448.12	1.91979e+06	1.84535e+06	752638	303034	206573	4541.97	1689.27	6123.1	5149.19	19120	1.82706e+06	1.33095e+06	2.78673e+06	1.16883e+06	1.25219e+06
M2422	NEG	307.14	C07440	Phenylbutazone	Benzene and substituted derivatives	817359	626164	498779	566532	514037	484185	606478	443674	592298	888621	808547	802498	772238	756655	655085	617255	648194	718086	698227	920106
M1203	NEG	443.134		2-(1,2-Dihydroxypropan-2-yl)-6a-hydroxy-8,9-dimethoxy-1,2,12,12a-tetrahydrochromeno[3,4-b]furo[2,3-h]chromen-6(6aH)-one	Isoflavonoids	3085.24	6413.61	22113.3	4432.84	10949.2	833156	2.31637e+06	367630	95547.3	806947	1834.72	1545.08	1039.8	5241.56	10130.2	2.21478e+06	4.60635e+06	637958	961370	488172
M943	NEG	373.169		1H-Indole-3-carboxamide, 1-(5-fluoropentyl)-N-1-naphthalenyl-	Indoles and derivatives	5159.69	32299.7	3534.59	21595.3	696.469	1.47475e+06	1.05388e+06	934888	744629	291673	2632.3	9973.35	8487	27982.5	124008	1.14212e+06	1.74785e+06	2.088e+06	1.23385e+06	2.414e+06
M524	NEG	281.139		Hydroxysydonic acid	Prenol lipids	51213.6	33499.4	42925.3	18507.7	20896.5	1.05735e+06	932392	688002	936840	2.1158e+06	39448	46498.6	24739.4	27351.7	22891.3	1.70039e+06	1.41911e+06	1.00411e+06	1.45438e+06	1.65368e+06
M1411	POS	295.226		9-HOTE	Fatty Acyls	54478	104251	143440	90232.6	108323	1.15049e+06	1.35985e+06	962576	627059	114398	54436.2	77219.2	68651	195675	124085	1.68566e+06	1.74102e+06	2.62988e+06	1.3338e+06	637577
M1216	NEG	201.025		2-Hydroxy-6-methyl-4-(trifluoromethyl)nicotinonitrile	Pyridines and derivatives	287410	185755	277541	242407	250300	1.23107e+06	1.16789e+06	998597	1.0909e+06	1.92465e+06	135772	113615	122658	156370	135435	588072	928190	541929	771955	2.03217e+06
M1356	NEG	198.122		N5-(1-Imino-3-butenyl)-L-ornithine	Carboxylic acids and derivatives	5948.88	4553.45	5122.1	7329.64	8170.53	1.17276e+06	1.49929e+06	868914	1.23785e+06	417916	7073.05	5789.76	7633.99	9159.98	12139.7	1.40644e+06	1.3722e+06	2.12294e+06	1.56406e+06	1.3679e+06
M1040	NEG	819.518		[2.3-dihydroxypropoxy][2-[docosa-4.7.10.13.16.19-hexaenoyloxy]-3-[octadec-9-enoyloxy]propoxy]phosphinic acid		965696	42471.6	367211	923105	946469	168214	249923	120322	3.60418e+06	88813.3	1.10475e+06	34269	627325	564952	76114	149761	110432	2.55748e+06	290573	40004.2
M589	POS	166.05		3-(Aminocarbonyl)benzoic acid	Benzene and substituted derivatives	2.00833e+06	77265	54028	62784	55321	32876.4	27889.9	107968	34481.3	32655.2	3.3178e+06	5.81345e+06	987641	73467.1	67676	56234	26566.1	18138.4	40829.2	81590.3
M922	NEG	101.024		(2E)-4-Hydroxybut-2-enoic acid	Fatty Acyls	419341	396469	376672	381024	381311	584049	666095	759287	2.96578e+06	510841	412748	406414	392338	400238	399162	765494	742939	427567	745033	820964
M1826	NEG	637.14		9-Hydroxy-6-(4-hydroxyphenyl)-8-oxo-8H-[1,3]dioxolo[4,5-g]chromen-7-yl 2-O-.beta.-D-glucopyranosyl-.beta.-D-glucopyranoside	Flavonoids	45899	186662	291617	201418	164678	1.3959e+06	1.02627e+06	872110	1.10251e+06	939677	57454.3	48734	42762.6	107705	544162	1.22692e+06	1.27607e+06	1.35803e+06	1.30379e+06	711915
M106	NEG	205.035	C02225	2-methylcitrate	Fatty Acids and Conjugates	109396	109739	96169.8	101962	106770	1.10714e+06	1.18448e+06	897221	1.08449e+06	1.35131e+06	114703	134223	80017	106949	132308	1.0642e+06	1.18878e+06	1.2102e+06	1.2119e+06	1.50869e+06
M1093	POS	285.298		5,5,7,12,12,14-Hexamethyl-1,4,8,11-tetraazacyclotetradecane	Organonitrogen compounds	464512	684004	448241	1.3938e+06	660069	505587	567517	514744	608360	341911	618001	598825	805514	550459	900909	539497	633364	773573	565377	684154
M329	NEG	205.035	C01251	Homocitric acid	Carboxylic acids and derivatives	108968	109310	95793.9	101564	106353	1.10281e+06	1.17985e+06	893714	1.08025e+06	1.34602e+06	114254	133698	79704.2	106531	131791	1.06004e+06	1.18413e+06	1.20547e+06	1.20716e+06	1.50279e+06
M1189	NEG	283.265		(+)-Isostearic_acid		324324	330425	453969	277940	304703	1.13475e+06	920728	849515	819917	824070	335078	420594	465616	505652	327007	844263	1.11504e+06	1.05408e+06	789291	723736
M212	NEG	287.166		16,17-Epiestriol	Steroids and steroid derivatives	6457.4	5898.35	6081.92	7348.09	7045.88	1.87843e+06	2.25226e+06	1.4769e+06	199026	87900.5	11556.1	1566.28	16207.6	6495.24	6672.71	1.08657e+06	2.43443e+06	1.59021e+06	596592	1.06281e+06
M682	POS	613.481		Dilinolenin (9c,12c,15c)	Fatty Acyls	76582.8	62649.7	59541.6	60203.1	62179.1	1.25926e+06	1.33585e+06	1.14146e+06	2.08474e+06	1.22117e+06	114784	60166.6	95218.7	46197.7	65533.7	1.01956e+06	644435	988769	989637	1.32482e+06
M1617	NEG	383.172		Artesunate	Prenol lipids	20.0495	18.5749	18.0557	18.1481	17.8629	766968	871418	659210	1.08831e+06	1.82848e+06	19.561	18.8731	18.2649	18.0986	18.7682	1.16354e+06	959790	1.54308e+06	1.57025e+06	2.25341e+06
M2370	NEG	426.022		2'-Deoxyadenosine-5'-diphosphate		1.64747e+06	1.19195e+06	1.3363e+06	961942	1.18575e+06	71402.3	99006.7	72247.6	83457.7	121980	1.36205e+06	1.32447e+06	657269	923363	678897	303963	188092	178406	140752	113962
M428	NEG	237.062		2-Keto-3-deoxyoctonic acid	Organooxygen compounds	278600	267176	328270	264235	288029	691084	781943	656684	717561	980442	370354	356234	340231	400432	409965	969612	1.10345e+06	1.12415e+06	1.09221e+06	1.1608e+06
M169	NEG	184.986	C00597	3-Phosphoglyceric acid	Fatty Acids and Conjugates	1.10707e+06	914157	1.02378e+06	781973	704367	159805	274498	207821	202539	157702	1.02754e+06	981317	522628	875222	674461	1.37133e+06	562432	375906	419432	146294
M307	NEG	401.233	C13154	Dehydrocholic acid	Steroids and steroid derivatives	20.0495	319.105	18.0557	18.1481	201.04	2.2137e+06	909278	906718	249398	58128.4	19.561	289.387	168.286	1248.1	2799.21	1.25999e+06	1.96181e+06	2.47703e+06	654974	1.77097e+06
M139	NEG	163.04	C01772	2-Hydroxycinnamic acid	Phenylpropanoids	18805.5	9184.1	18523.3	20340.4	19334.6	1.36516e+06	1.98505e+06	1.20814e+06	1.07638e+06	1.17885e+06	31026.8	21129.3	25414.8	23577.7	24496.1	830638	1.01831e+06	1.07222e+06	1.43604e+06	1.08353e+06
M1661	NEG	459.187		4-(4-Hydroxyphenyl)butan-2-yl 6-O-((4.Xi.)-.alpha.-L-threo-pentofuranosyl)-.beta.-D-glucopyranoside	Fatty Acyls	5210.73	10135.5	14938.9	12669.9	8183.51	755355	760052	920072	999994	2.3263e+06	6520.48	12052.9	19225.8	15559.3	36008.4	679860	986402	1.09544e+06	1.15295e+06	2.64649e+06
M1877	POS	211.075		9H-Fluorene-1-carboxylic acid	Fluorenes	26707.3	27514.4	24272.3	24137.9	25357.2	282935	778772	615883	571962	4.84296e+06	22330	24256	22206.6	24198.4	27619.3	375439	771698	772591	1.20665e+06	1.94118e+06
M2684	NEG	359.099		4-(beta-D-Glucosyloxy)benzoate		948379	691320	570986	580669	575757	513337	743155	462287	601846	621534	811076	680598	595212	552330	640057	435044	616105	519714	542499	562581
M2333	NEG	419.156		pomiferin		2601.06	2444.17	2217.18	3782.96	5304.02	1.4254e+06	1.09696e+06	2.03605e+06	978828	602285	2921.23	2392.7	3164.1	3182.06	4276.96	785100	2.27202e+06	1.02061e+06	1.38414e+06	630442
M1874	NEG	431.094	C10105	Morin	Flavonoids	1.62627e+06	1.22106e+06	1.30337e+06	1.29984e+06	1.56798e+06	1498.11	2338.1	2726.03	1915.29	4497.02	1.32527e+06	1.28327e+06	731349	1.13374e+06	728903	27.41	28.3802	27.8265	28.1775	30.8365
M2245	POS	465.26		6-(Acetyloxy)-1,4,4,9-tetramethyl-8-oxo-2,3,4,4a,5,6,6a,7,8,9,10,11-dodecahydro-9,11a-methanocyclohepta[a]naphthalen-5-yl benzoate	Benzene and substituted derivatives	4445.75	1624.97	19.0466	6340.39	1453.47	1.63064e+06	1.22882e+06	1.06034e+06	678435	570820	17.9634	750.814	18.5148	3393	3704.28	1.19448e+06	1.09183e+06	1.67895e+06	1.32241e+06	1.72346e+06
M2307	NEG	491.161		Pagoside		286857	75082.7	113235	182333	149856	737102	884133	758840	948913	1.10857e+06	156622	246584	139794	194087	237824	779320	1.29354e+06	1.18794e+06	1.2706e+06	1.42002e+06
M475	NEG	337.057		1-[(E)-3-(4-Hydroxyphenyl)prop-2-enoyl]oxypropane-1,2,3-tricarboxylic acid	Cinnamic acids and derivatives	45905.5	34949.5	26600.4	28153.7	25966.6	968879	1.04219e+06	585369	974011	1.5032e+06	23292.7	27026.2	17891	28206.9	4742.83	1.77153e+06	1.65584e+06	850118	1.51555e+06	1.03101e+06
M489	NEG	189.004		(-)-Hydroxycitric acid lactone	Carboxylic acids and derivatives	245880	248862	121827	200406	284070	926356	805858	775937	875596	1.20992e+06	328763	116181	149279	299762	218718	1.04534e+06	1.1055e+06	938623	924356	1.33674e+06
M1030	POS	392.095		Tiotropium	Oxazinanes	1.47335e+06	1.27824e+06	1.33377e+06	1.33412e+06	1.56605e+06	33369.1	36763.9	6516.92	4604.74	887.658	1.13043e+06	1.16489e+06	801980	1.07936e+06	790989	14111.8	14830	24597.1	13864.5	6962.83
M1989	POS	97.0282		Protoanemonin	Dihydrofurans	804160	859988	942746	922219	968285	342172	497416	299164	357673	254169	768862	855934	787415	841588	957819	292180	345778	361344	340941	289491
M453	NEG	199.134		(E)-5-Hydroxyundec-2-enoic acid	Fatty Acyls	60530	67008.1	72298.3	69005.5	59983.6	1.99485e+06	1.11307e+06	743426	514174	308463	87163.7	64612.4	69817	154773	81406.3	957304	1.38353e+06	1.99107e+06	945507	1.26902e+06
M645	POS	207.065		1H-2-Benzopyran-1-one, 6-hydroxy-8-methoxy-3-methyl-	Isocoumarins and derivatives	1.04933e+06	1.33913e+06	337987	402125	413962	340558	429531	385107	418125	452132	792728	1.6147e+06	596696	681772	439456	428789	405773	482707	460881	490958
M361	NEG	452.279		LPC(13:0)	Glycerophospholipids	997139	989727	937787	1.23785e+06	1.07133e+06	144991	150914	112079	146309	341876	856094	726433	1.32929e+06	939637	891695	214814	202901	170440	208038	264644
M2106	POS	525.165		Verminoside	Monoterpenoids	497362	402599	584831	311126	434477	743050	757529	620916	980279	972136	398509	548748	360866	471433	222607	489627	682557	637036	818433	992561
M1126	NEG	422.226		L-Serine, N-(1-oxohexadecyl)-O-phosphono-	Carboxylic acids and derivatives	895.529	2167.11	3015.86	1894.39	1457.11	512222	779617	720574	1.06073e+06	735353	2915.1	1519.09	2656.86	3345.42	743.802	1.82802e+06	1.23686e+06	1.65209e+06	2.07243e+06	1.24363e+06
M49	NEG	287.166	C14209	4-Hydroxy-17beta-estradiol	Steroids and steroid derivatives	6005.95	5485.98	5656.71	6834.37	6553.28	1.7471e+06	2.0948e+06	1.37365e+06	185111	81755.2	10748.2	1456.78	15074.5	6041.14	6206.2	1.01061e+06	2.26423e+06	1.47903e+06	557392	988502
M65	POS	175.119	C00062	Arginine	Small peptides	1.97373e+06	1.57008e+06	1.14274e+06	1.26097e+06	1.23282e+06	5621.64	20900.4	7969.67	18520.4	25009.1	600227	495340	1.26432e+06	914765	1.13613e+06	70891.2	20171	4329.87	14178.6	9057.17
M814	NEG	164.036		2-Hydroxy-3,4-dihydro-2H-1,4-benzoxazin-3-one		1.53457e+06	743475	345047	468251	296007	42835.3	37898.3	35271.1	30346.2	31972.3	2.338e+06	3.81554e+06	656409	710395	416991	47941.2	40291.3	76964.5	39730.7	74476.2
M1585	POS	298.273		SPI_298.2741_15.1		164970	797946	262518	484664	204947	305950	869724	105868	223709	199507	214444	582345	477361	1.06366e+06	3.97035e+06	420949	391658	359331	121363	540420
M1679	POS	325.2		Lactapiperanol_D		172086	189672	102611	165045	5187.06	1.02726e+06	1.42852e+06	610548	164204	81461.1	1.10779e+06	13927.8	572253	597152	21822.7	803501	1.35061e+06	1.72749e+06	523062	998991
M2681	NEG	627.28		Primary fluorescent chlorophyll catabolite		10777.9	9697.48	22082.3	7607.25	10360.4	1.24167e+06	928618	416614	236933	45321.7	17091.9	24684.1	14429.1	13920.3	13436.5	1.76976e+06	2.15292e+06	2.47356e+06	1.0522e+06	1.17182e+06
M1284	NEG	215.056		2-Fluoro-4'-hydroxybenzophenone	Benzene and substituted derivatives	20.0495	18.5749	18.0557	18.1481	17.8629	769370	980052	925743	1.22372e+06	1.41153e+06	19.561	18.8731	18.2649	18.0986	18.7682	949052	1.0863e+06	1.31002e+06	1.15893e+06	1.77108e+06
M468	NEG	431.099	C01460	Vitexin	Flavonoids	37617.3	25142.1	16842.2	12348.8	15188.9	873727	1.24334e+06	1.02828e+06	1.16471e+06	967937	28893.6	47620.3	22059.9	18523.1	19868.6	1.09008e+06	1.27279e+06	1.11822e+06	1.07889e+06	1.48995e+06
M192	POS	493.134		Aurantio-obtusin beta-D-glucoside	Polycyclic aromatic polyketides	4859.68	52753.3	63731.4	32524.8	38522.4	1.01599e+06	796161	175155	1.14667e+06	1.59661e+06	8551.81	3565.69	4824.78	28225.9	135862	1.0088e+06	1.17117e+06	1.33178e+06	1.38193e+06	1.47322e+06
M101	POS	493.134		Iristectorin B	Isoflavonoids	4859.29	52749.1	63726.3	32522.2	38519.3	1.01591e+06	796097	175141	1.14657e+06	1.59648e+06	8551.12	3565.4	4824.39	28223.6	135851	1.00872e+06	1.17107e+06	1.33167e+06	1.38182e+06	1.4731e+06
M511	NEG	337.202	C18880	Piperonyl butoxide	Benzodioxoles	1412.24	2338.71	5821.19	4834.38	2254.55	694218	588829	284470	789763	447206	2628.93	2326.4	9063.47	3353.9	5165.77	1.86307e+06	1.83707e+06	1.24336e+06	2.12541e+06	1.51621e+06
M1125	POS	333.202		4-Deoxycohumulone	Organooxygen compounds	1620.06	4367.08	10226.8	5052.06	5392.42	1.13903e+06	1.11253e+06	954065	980645	511502	3515.64	3929.49	9909.43	12221.9	5379.22	1.23748e+06	1.04104e+06	1.65602e+06	1.46355e+06	1.13717e+06
M615	POS	476.277		LPE(18:3)	Glycerophospholipids	298303	334114	274254	284972	289417	1.19324e+06	623796	1.0614e+06	829564	950979	210716	329488	255979	265471	175789	978579	613362	786864	834623	620581
M22	POS	258.11	C00670	Glycerophosphocholine	Glycerophospholipids	313810	334598	341781	287107	280217	1.0516e+06	1.26678e+06	1.15258e+06	1.24182e+06	147125	457486	389803	518852	383809	415061	590571	582471	555884	641869	243432
M566	NEG	233.154		a-Santal-10-en-12-oic acid	Prenol lipids	473909	469194	416328	474219	523377	831888	650102	739936	599595	819561	443028	491221	418215	402154	405687	570237	520232	650845	489396	628248
M870	NEG	623.255		Kanokoside D	Prenol lipids	20.0495	18.5749	18.0557	18.1481	17.8629	228948	1.85837e+06	312430	1.12242e+06	403229	19.561	18.8731	18.2649	18.0986	18.7682	1.19776e+06	948023	1.09289e+06	3.03822e+06	744530
M1089	POS	730.567		PC(33:0)	Glycerophospholipids	512388	568167	544759	549766	605776	539931	548519	532905	577215	594343	545459	512285	560272	519260	481664	561239	515467	492202	518093	594173
M2525	POS	222.988	C00819	D-Glutamine	Small peptides	1.02393e+06	944685	993513	785940	885398	43600.6	49043.5	54723.5	60855.1	141643	944144	561060	1.50509e+06	1.1644e+06	1.2147e+06	92643.7	79116.9	94424.6	77539.1	61159.7
M455	NEG	171.103		3-Cyclohexyl-2-hydroxypropanoic acid	Fatty Acyls	184734	187223	173937	151703	171784	759366	920812	546561	676574	424539	172240	185389	177171	165899	234893	1.21144e+06	1.03029e+06	1.42105e+06	1.04854e+06	866871
M165	NEG	447.225		Atractyloside A	Sesquiterpenoids	3606.01	3946.62	3899.97	4328.13	2546.49	1.37093e+06	947931	673727	1.14305e+06	1.74782e+06	3744.01	3990.01	16663.1	887.664	2266.84	479394	383525	643425	1.19618e+06	2.02386e+06
M1793	NEG	315.088		5,5'-Methylenebis(2-hydroxy-3-methylbenzoic acid)	Benzene and substituted derivatives	1104.22	2281.61	1001.56	673.362	1219.03	100878	50778.6	31245.2	28756.7	51784.8	1184.9	433.453	2135.18	1381.29	1234.26	3.46634e+06	4.71877e+06	151369	1.64273e+06	288609
M2364	NEG	367.14		2-Furancarboxylic acid, 5-[3-[4-[2-(4-fluorophenyl)ethoxy]phenyl]propyl]-	Furans	2712.14	7799.02	2556.69	7715.69	2543.71	744367	868480	554993	811135	477128	12683.4	6322.98	3127.56	10240.6	7667.41	1.478e+06	839667	2.03998e+06	2.00397e+06	646761
M501	POS	355.284		1-Monolinoleoyl-rac-glycerol	Glycerolipids	871911	1.02719e+06	601444	944267	1.07786e+06	109677	41960.6	116995	199252	157006	760159	1.04524e+06	1.13845e+06	816207	706847	336207	188058	54463.3	209627	55039.3
M2830	NEG	217.035		D-Gluconic acid	Saccharides	557654	155583	536000	308519	643098	493626	571753	604330	444721	717690	754354	726564	145884	337992	296542	468762	683444	591442	553028	836764
M1130	NEG	305.07		(-)-Epigallocatechin	Flavonoids	9607.43	14934.8	12552.9	9494.51	10489.9	2.2172e+06	929541	588800	1.29492e+06	466831	6449.01	9433.14	5259.46	5939.89	15656.9	1.20265e+06	1.18917e+06	985834	1.16217e+06	275412
M900	POS	239.127		1-(3-Ethyl-2,4-dihydroxy-6-methoxyphenyl)-1-butanone	Phloroglucinols	19006.1	20315.1	20237.3	15919.6	18749	685797	683407	774189	906564	1.85175e+06	17165.8	18215.5	20197.6	16693.3	20251.9	654062	843952	858465	1.01124e+06	1.88961e+06
M493	POS	310.31		N-Hexadecanoylpyrrolidine	Pyrrolidines	299440	417518	285455	603668	336679	780094	915280	719221	256000	180692	522948	459973	526982	210681	378164	929346	887246	985791	287989	294584
M251	NEG	433.172		Olaparib	Diazanaphthalenes	33946.7	36464.1	35784.8	36069.8	23324	922213	1.44557e+06	745668	277362	137067	27198.3	37283.8	22099.4	24546.3	33533.9	1.07009e+06	1.42887e+06	2.25243e+06	545532	1.13413e+06
M652	NEG	547.146		5,7-Dihydroxy-2-phenyl-6-[3,4,5-trihydroxy-6-(hydroxymethyl)oxan-2-yl]-8-(3,4,5-trihydroxyoxan-2-yl)chromen-4-one	Flavonoids	28791.2	11013.4	28777.3	24981.1	9167.24	853955	855935	790928	954668	1.4041e+06	62114.1	97104.5	5772.73	20420	40379.9	1.11948e+06	1.03934e+06	935743	972329	1.01291e+06
M1127	NEG	427.161		Rosarin	Phenylpropanoids	195.938	1112.69	639.344	526.992	744.728	1.07837e+06	944427	787413	970051	1.29548e+06	674.125	395.643	1779.92	2787.38	7594.64	1.16149e+06	919899	1.06546e+06	854715	1.15768e+06
M659	NEG	356.098		(2R)-7-Methoxy-3-oxo-3,4-dihydro-2H-1,4-benzoxazin-2-yl .beta.-D-glucopyranoside	Organooxygen compounds	628749	314047	192326	228982	164583	815779	506801	640930	1.0182e+06	393716	1.23183e+06	1.84122e+06	332456	336963	266402	159963	213387	182650	246871	490944
M1435	POS	796.582	C00157	PC(15:0/22:4(7Z,10Z,13Z,16Z))	Glycerophospholipids	104245	242641	77499.3	108084	187239	711622	601648	1.03848e+06	1.18568e+06	1.23979e+06	171257	219527	150088	99899.3	115951	980788	867607	472698	725588	903055
M602	NEG	325.093		Melilotoside	Phenylpropanoids	18715.1	14269.6	25126.2	5999.37	22980.5	1.40509e+06	2.17128e+06	1.32534e+06	687284	822330	47358.1	29743.7	27210.8	29983.4	21270.5	535320	710268	657882	594062	978990
M1591	NEG	577.192		.beta.-D-Glucopyranoside, 4-[(1R,3aR,4S,6aS)-6a-(acetyloxy)tetrahydro-4-(4-hydroxy-3-methoxyphenyl)-1H,3H-furo[3,4-c]furan-1-yl]-2-methoxyphenyl	Lignans	36306.6	29647.5	31125.2	20439.6	15680.9	324934	434644	345734	363134	2.38125e+06	34768.2	78368.8	38459.1	40728.5	39888.5	1.01941e+06	616688	633946	1.37633e+06	2.26376e+06
M1039	POS	573.487		Dieporeticenin	Fatty Acyls	122895	176775	49986.8	87405.7	167558	1.07314e+06	795808	692530	1.19832e+06	993388	196646	90297.2	102481	106256	124218	844758	665665	756416	908451	970883
M2454	NEG	315.254		9,10-Dihydroxystearate		639726	509271	715200	671464	641751	262195	403437	360126	258262	306034	471600	471688	416065	905877	664367	484337	491278	415509	654459	340650
M1193	POS	550.386		PC(20:1(11Z)/0:0)		409946	699659	269331	1.64051e+06	1.14276e+06	119895	63456	72735.8	57295.4	89506.5	1.12358e+06	543632	1.16409e+06	789956	1.25764e+06	57100.6	191136	122244	162984	59734.1
M636	NEG	221.118		5-Hexyl-2,4-dihydroxybenzaldehyde	Organooxygen compounds	30687.9	41512.5	26967.4	71127.5	38062.9	655411	819082	549503	1.0866e+06	321503	127380	17611.5	132923	46868.7	72250	899325	882883	1.55845e+06	1.6486e+06	933547
M1545	POS	756.554	C00157	PC(20:3(5Z,8Z,11Z)/14:0)	Glycerophospholipids	447921	505659	268746	310214	863695	387122	297682	419653	292002	358877	1.66201e+06	421030	48406.2	882906	452503	499181	643592	569953	202482	371507
M2530	NEG	385.079		O-Feruloylgalactarate		12238.5	11218.7	10292.2	12748.9	10495.7	1.15355e+06	1.25801e+06	933159	921147	1.21368e+06	8276.48	11693.3	3126.78	6856.22	8461.87	591067	745313	710220	920174	1.30576e+06
M293	POS	162.055		1,5-Isoquinolinediol	Isoquinolines and derivatives	1.11275e+06	1.02533e+06	1.0238e+06	989641	939753	33729.6	36053.9	36695.9	22709.8	25011	1.1836e+06	985424	818664	771136	613473	31568.7	26322.2	32692.8	32825.4	65176.2
M310	POS	162.055		Jineol	Tryptophan alkaloids	1.11097e+06	1.02369e+06	1.02216e+06	988059	938250	33675.7	35996.2	36637.2	22673.5	24971	1.18171e+06	983849	817355	769903	612493	31518.2	26280.1	32640.5	32773	65072
M330	POS	162.055		4-hydroxy-1H-indole-3-carbaldehyde	Tryptophan alkaloids	1.11068e+06	1.02342e+06	1.02189e+06	987794	937999	33666.7	35986.6	36627.4	22667.4	24964.3	1.18139e+06	983585	817136	769697	612329	31509.8	26273.1	32631.8	32764.2	65054.5
M632	NEG	241.144		2-Oct-7-enylpentanedioic acid	Fatty Acyls	8166.45	11303	8858.15	11354.4	10881.7	1.61426e+06	2.11714e+06	759974	280443	117893	11917.9	2907.31	9771.06	10933.2	12300.9	624057	1.43184e+06	1.35495e+06	445756	940018
M1867	NEG	449.146		1H-Imidazo[1,2-a]indole-9-propanoic acid, 2,3,9,9a-tetrahydro-1,9-dihydroxy-2,2-dimethyl-3-oxo-.alpha.-(4-oxo-3(4H)-quinazolinyl)-	Diazanaphthalenes	11694.7	4108.95	7637.73	5835.74	2185.5	2.29915e+06	2.56019e+06	10587.7	17996.1	104318	10091	17172	3846.18	8037.53	5066.55	70066	1.34305e+06	1.47576e+06	65025.3	1.74877e+06
M1131	POS	227.091		Ethyl syringate	Benzene and substituted derivatives	14804.9	8898	13403.1	13437.9	6305.05	745622	742166	819663	919406	1.2708e+06	16686.9	5730.73	13533.3	13254.5	17881	943448	963440	939743	929520	1.34272e+06
M1991	POS	130.086		3-(2-Methoxyethoxy)propanenitrile	Organonitrogen compounds	134467	94157.2	77219.8	95144.8	87634.9	1.04601e+06	16144	10712.6	8579.34	1.70687e+06	46887.3	46700.9	58350.8	47715.3	58678.8	1.7435e+06	1.45129e+06	11932.4	386287	2.58423e+06
M109	NEG	305.249	C03242	cis-8,11,14-Eicosatrienoic acid	Fatty Acids and Conjugates	3476.21	6747.49	858.985	5874.68	5818.4	1.57527e+06	788409	1.32929e+06	887378	660198	8469.01	5077.47	14562.2	12010.4	7150.8	804171	645898	1.099e+06	692158	1.12615e+06
M70	NEG	305.249	C21938	5Z,8Z,11Z-Eicosatrienoic acid	Fatty Acyls	3476.21	6747.49	858.985	5874.68	5818.4	1.57527e+06	788409	1.32929e+06	887378	660198	8469.01	5077.47	14562.2	12010.4	7150.8	804171	645898	1.099e+06	692158	1.12615e+06
M913	NEG	323.186		Hymeglusin	Fatty Acyls	8822.1	11450.5	7244.33	7441.33	9219.12	639746	1.49791e+06	454873	348682	159407	7759.88	11586.8	6650.65	12977.2	13393.3	709287	1.26889e+06	1.35718e+06	1.99488e+06	1.11537e+06
M2417	NEG	545.225		2-[7-Acetyloxy-5-chloro-3-[(1E,3E)-3,5-dimethylhepta-1,3-dienyl]-7-methyl-6,8-dioxoisoquinolin-2-yl]-5-(diaminomethylideneamino)pentanoic acid	Azaphilones	2229.47	4110.63	1028.39	1071.51	2450.23	131013	310773	434397	667403	588185	557.723	1210.08	539.427	1987.43	723.639	911806	979265	1.54154e+06	1.68597e+06	2.37157e+06
M445	NEG	195.139		Dodeca-2(E),4(E)-dienoic acid	Fatty Acids and Conjugates	165055	206326	358789	223145	203982	659475	607682	647765	638205	828352	232955	250648	512159	288713	257551	710083	586024	758183	733141	569818
M1253	NEG	242.112		N-[3-(1H-Imidazol-1-yl)propyl]-9H-purin-6-amine	Imidazopyrimidines	3015.54	1227.9	1598.1	1518.13	1363.35	1.2192e+06	1.12327e+06	493567	405378	240634	405.585	614.603	1676.86	4721.29	2433.11	766591	1.46558e+06	1.23769e+06	491654	1.95835e+06
M942	NEG	389.163		Rosmic acid	Benzene and substituted derivatives	20.0495	18.5749	642.791	119.378	170.341	653806	1.03897e+06	484195	902862	305170	656.065	18.8731	449.126	263.708	18.7682	901180	892291	1.5556e+06	1.53095e+06	1.09406e+06
M60	NEG	275.202	C16300	Stearidonic acid	Fatty Acids and Conjugates	14354.8	14862.7	21194.5	10590.7	8733.55	1.16627e+06	872251	905512	853777	342202	16186	18163.3	22164	24319.3	11381.3	934703	931534	1.20054e+06	957643	989475
M839	POS	325.2		Cibaric_acid		7656.07	5193.66	7120.5	5997.81	2987.22	1.11735e+06	1.1347e+06	503122	460467	180225	19397.2	2018.25	28788.6	28597.8	11603.9	825082	1.15645e+06	1.79129e+06	737868	1.26968e+06
M2327	POS	490.176		Benzo[b]thiophene-2-carboxamide, 3-chloro-N-[trans-4-(methylamino)cyclohexyl]-N-[[3-(4-pyridinyl)phenyl]methyl]-	Pyridines and derivatives	723430	835943	1.05727e+06	894803	983796	88505.7	77932.3	66086.8	89697.4	39726.2	773791	771691	833577	857700	810449	72875.8	96782.1	81377	85323.9	42937.9
M2247	NEG	551.281		(8.Xi.,9.Xi.,14.Xi.)-3-((6-Deoxy-.alpha.-L-mannopyranosyl)oxy)-1,5,14-trihydroxycard-20(22)-enolide	Steroids and steroid derivatives	63339.4	61080.3	38211.9	65304.6	65553	440023	427936	714034	1.95887e+06	1.92875e+06	65813.2	65372.8	50275.2	53677.5	44333.3	834898	617311	247302	811637	722399
M2205	POS	415.1		Pyrazosulfuron-ethyl	Azoles	514.843	2514	1578.36	801.497	841.315	500515	583905	514902	774649	1.55864e+06	1564.78	762.509	636.39	1168.54	1827.08	751578	790423	921378	824217	2.02603e+06
M312	NEG	503.339		Terminolic acid	Triterpenoids	2636.18	8257.22	18.0557	18.1481	5769.05	795379	719739	983849	386338	132612	11541.7	18.8731	10589.8	11214.8	14954.1	1.33302e+06	866376	1.83251e+06	1.52536e+06	603473
M163	NEG	279.197	C20388	12(S)-HHTrE	Fatty Acyls	8279.98	10921.2	8747.37	7412.11	10466.4	824158	1.03734e+06	511902	593182	263207	7451.56	7825.71	7761.66	10169.8	10175.2	1.03704e+06	1.107e+06	1.37009e+06	1.25054e+06	1.13297e+06
M1295	POS	217.075		4,4'-Thiodianiline	Thioethers	671094	643450	661468	290900	617039	566974	339605	257000	352545	337218	603658	606149	638414	370832	399068	334406	567420	338701	278799	340831
M400	POS	429.212		AdipoRon	Benzene and substituted derivatives	18690.9	11367.8	8369.83	7886.98	8343.83	469879	2.11836e+06	340071	592932	343369	34995.5	10537.3	27429.4	24249.8	11584.8	778051	1.09587e+06	1.20488e+06	1.10489e+06	967408
M313	NEG	503.339		Madecassic acid	Triterpenoids	2604.26	8157.26	18.0557	18.1481	5699.21	785750	711026	971938	381660	131006	11402	18.8731	10461.6	11079	14773	1.31688e+06	855888	1.81033e+06	1.50689e+06	596167
M322	NEG	503.339		Polygalacic acid	Prenol lipids	2604.26	8157.26	18.0557	18.1481	5699.21	785750	711026	971938	381660	131006	11402	18.8731	10461.6	11079	14773	1.31688e+06	855888	1.81033e+06	1.50689e+06	596167
M600	POS	393.209		Octaethylene glycol		377678	400938	392580	381101	397244	326680	369811	332872	968249	388146	441400	341998	388921	358382	382223	377737	1.09665e+06	344102	590466	438191
M1956	POS	742.471		PS(18:4(6Z,9Z,12Z,15Z)/15:0)	Glycerophospholipids	35054.6	8252.76	450811	107989	11204.6	521589	615041	487937	1.62345e+06	1.65357e+06	4921.38	37216.4	7830.57	8667.18	5116.47	553816	560526	442711	743128	1.17184e+06
M1023	POS	577.153		Maysin	Flavonoids	17177.8	1983.44	20065.1	21546.9	110194	197248	582248	194911	274635	4.45607e+06	30091.2	64120.8	43839	14272.7	4697.03	196058	136141	165221	198108	2.23056e+06
M1143	POS	277.215		Kinoprene	Prenol lipids	89088.8	164811	99475.1	199943	161376	733667	859301	527271	414532	116469	66805	172223	119462	205442	360054	948364	966254	1.45848e+06	746499	516381
M295	POS	348.069	C00020	Adenosine monophosphate (AMP)	Nucleosides	609742	840891	439587	896923	739694	98957	133458	90566.4	94864.9	99967.9	735214	917206	936860	826262	961468	119210	95152.6	102282	124224	61831.1
M748	POS	193.122		(4-Isobutylphenyl)acetic acid	Benzene and substituted derivatives	15724.9	11329.5	12787	11947.8	11265.5	933495	1.22051e+06	564055	442940	156289	14942	7658.61	15121.1	35012.4	26315.7	924301	1.0297e+06	1.61351e+06	859729	997710
M2079	NEG	311.099		N6-(2,4-Dinitrophenyl)-L-lysine	Benzene and substituted derivatives	831549	772674	640499	680791	576247	107319	102637	96628.2	140770	224318	723602	695161	595203	857688	569477	98607.1	246431	271093	218077	409390
M423	NEG	146.061		6-Hydroxy-2-methylindole	Indoles and derivatives	1.00913e+06	867268	883365	783944	821785	41880.5	27997	26757.1	17787.5	126689	895805	1.0549e+06	557099	642701	784023	7375.63	28.3802	27.8265	6398.75	282968
M727	POS	728.52		PC(32:3)		1.2314e+06	1.34443e+06	556597	495221	1.05764e+06	19486.8	22358.1	28604.6	193592	55343.5	691728	1.18461e+06	543316	574378	650760	47799.5	5908.87	52236.4	47535.7	32580.6
M1114	NEG	210.965		4-Chloro-1-benzothiophene-2-carboxylic acid	Benzothiophenes	44567.6	37334.7	29839.2	38607.2	35920.6	654318	691769	791439	670197	847328	43264.4	44180	46365.5	48473.1	40455.2	976827	899107	1.07567e+06	955943	849712
M1598	POS	564.4	C08583	Canthaxanthin	Prenol lipids	193623	371800	211111	1.95566e+06	996924	34872.3	38507.2	38721.9	8133.73	28880.5	1.25275e+06	81235.9	1.17984e+06	916759	1.3722e+06	16141.2	23737	26010.3	16400.7	40198.3
M650	NEG	201.113		2-[5-(2-Hydroxypropyl)oxolan-2-yl]propanoic acid		5366	10489.1	2536.33	3221.24	17.8629	1.04719e+06	1.33538e+06	539845	390359	252040	10088.8	5278.89	13546.5	19689	93634.3	827468	1.32355e+06	1.23593e+06	702438	964055
M647	NEG	195.102		5-(4-Hydroxypentyl)benzene-1,3-diol	Phenols	62757.6	67601.9	50651.2	60723	68331.4	317700	1.14392e+06	895556	1.31599e+06	311296	76135.4	52011.5	51151	68546.7	64889.5	961109	312130	1.35778e+06	1.2065e+06	267252
M651	POS	331.08	C10033	Cirsiliol	Flavonoids	2037.18	35538.1	32728.6	11913.9	16391.6	727992	607457	561763	793580	1.13186e+06	2641.19	1824.64	1265.96	13563.8	70316.4	714412	822047	961492	1.02301e+06	1.15164e+06
M753	POS	191.143		(5S)-1,2,3,4,5,6,7,8,9,10-Decahydro-5,9-methanobenzo[8]annulen-11-one	Organooxygen compounds	5318.76	5133.25	3093.77	3165.49	2778.94	1.35639e+06	1.61541e+06	866931	1.80231e+06	2.58255e+06	2407.1	6301.95	3906.17	4060.55	3175.96	33092.2	32719.7	68298.9	79120.4	188606
M2311	NEG	739.412		N-(9-(Butan-2-yl)-21-(4-methoxybenzyl)-18,22-dimethyl-5,8,11,16,20,23-hexaoxo-6-(propan-2-yl)icosahydro-5H,16H-dipyrrolo[2,1-f:2',1'-o][1,4,7,10,13,16]oxapentaazacyclononadecin-17-yl)acetamide	Peptidomimetics	602387	549768	463383	649258	618828	142897	314239	147906	598101	491590	515774	597109	756738	596748	405926	181098	235494	146172	176356	453813
M1616	POS	369.117		3-O-Caffeoyl-1-O-methylquinic_acid		843563	303813	248394	254468	292932	307966	348251	316492	347569	390701	392104	1.2391e+06	320593	624790	240979	414102	393351	426682	479310	450438
M517	NEG	413.124		.beta.-Peltatin	Lignans	196.08	1919.97	282805	4307.14	8636.04	417311	4.14725e+06	199733	32392	366281	323.325	236.81	18.2649	10189.8	175204	673014	1.65368e+06	235307	240272	176159
M1740	POS	552.428		beta-Cryptoxanthin	Prenol lipids	55277.3	29221.4	105960	123060	137440	1.38993e+06	808790	657711	868671	762205	90848.8	129301	97014.1	136066	56952.6	609041	441320	708295	530992	819328
M99	NEG	191.144	C12286	Iraldeine	Apocarotenoids	20.0495	2173.39	1697.99	222.754	292.111	872517	901333	544387	638830	252875	19.561	18.8731	10947.2	18.0986	1755.43	903839	948113	1.35408e+06	1.06897e+06	1.04204e+06
M574	NEG	247.134		2-((5R,8S,8aS)-3,8-Dimethyl-2-oxo-1,2,4,5,6,7,8,8a-octahydroazulen-5-yl)prop-2-enoic acid	Sesquiterpenoids	13160.3	14107.6	8956.39	13486.4	10276.3	713274	242926	135083	117660	486892	13183.9	14515.6	5591.47	6730.74	4543.58	3.42155e+06	1.81522e+06	308386	739568	458674
M681	POS	131.118		DL-Leucinamide	Carboxylic acids and derivatives	509243	548565	577924	233879	466357	214477	589523	680781	475230	307159	593052	174703	583683	415688	673413	191610	156569	220944	418473	410338
M551	NEG	129.019		Monomethyl fumarate	Fatty esters	223528	227739	129003	199109	284010	642931	589718	560641	654496	738079	267726	121989	157382	243667	197462	512107	644069	588873	557727	871995
M383	NEG	437.091	C00061	Flavin mononucleotide (FMN)	Nicotinic acid alkaloids	20.0495	5660.29	303.364	504.169	1536.04	1.00368e+06	937245	783249	1.10371e+06	615387	438.516	422.452	292.2	230.066	4077.95	899051	777108	1.01253e+06	780859	479698
M559	NEG	297.243		6-Hydroxyoctadec-4-enoic acid	Fatty Acyls	271743	271957	293542	268246	300750	455675	549406	497844	446134	565499	277786	249091	272937	484600	321484	620868	505817	530564	681716	516994
M2326	NEG	459.136	C06624	Oxytetracycline	Tetracyclines	985032	810366	803613	700674	759550	21742.7	24986.7	10104.4	16368.6	34138.2	537402	770240	1.03156e+06	825056	911239	8642.06	28286.4	9750.35	31502.6	48145.1
M2058	POS	342.263		1-Pyrrolidineheptanoic acid, 2-(3-hydroxyoctyl)-5-oxo-	Fatty Acyls	11740	20282	14685.3	15073.1	18671.5	379704	438128	483098	1.43034e+06	580042	4751.3	16168	10675.9	26352.1	153345	1.06799e+06	458797	722634	1.71676e+06	787386
M1245	POS	615.495		DG(16:1(9Z)/20:4(8Z,11Z,14Z,17Z)/0:0)	Glycerolipids	825857	902037	38363.3	346915	649022	439472	222229	793785	772914	1.03266e+06	79262	255864	245682	166638	651265	237668	203038	206841	18324	251549
M590	POS	209.081		Ferulic acid methyl ester	Phenylpropanoids	5095.89	62996.4	19102.9	18601.1	39914.8	898682	891611	731879	932227	748922	2516.99	14604.2	2590.95	4935.86	57075.7	789023	766767	757456	707082	790955
M207	NEG	477.104		Brassicin	Flavonoids	2449.56	7137.12	1882.32	2877.39	3019.08	769673	643002	471831	761944	1.01404e+06	4314.06	4135.93	600.763	3664.12	3156.6	1.63982e+06	1.10422e+06	499984	800328	498831
M826	POS	314.196		Oxononenoylcarnitine	Fatty Acyls	512.172	797.939	944.491	657.042	18.4354	721555	770642	452612	781823	173876	788.018	919.333	1648.09	2333.78	10218.6	1.416e+06	832718	977391	1.13248e+06	926224
M2065	NEG	331.176		Lys-Trp	Carboxylic acids and derivatives	1903.18	1788.24	3885.46	2270.11	1472.23	690312	805264	859261	968860	1.12992e+06	2854.35	2858.38	1976.17	2696.72	506.833	750741	689052	693898	696067	886863
M363	NEG	373.187		Carmoxirole (hydrochloride)	Indoles and derivatives	767485	586693	435693	584087	471123	334581	304735	277735	351116	480803	492880	607157	368332	393959	385878	308186	313594	180067	228609	285636
M553	NEG	88.9879	C00209	Oxalic acid	Fatty Acids and Conjugates	238959	470659	315757	206611	209404	396594	468527	366366	905398	853176	221646	275993	232993	339134	212391	469899	488345	465755	482055	512850
M429	POS	784.585		PC(36:3)	Glycerophospholipids	249132	169740	176586	369402	164858	160014	309006	200775	1.46562e+06	207446	225239	278175	176398	172973	305021	463973	1.42562e+06	771192	443828	344394
M1437	POS	567.419		3-Hydroxy-b,e-caroten-3'-one	Prenol lipids	32886.4	176714	28492.9	82796.4	304343	554114	573075	476359	639174	425382	171554	45129.9	164133	166951	168673	670333	932692	1.09777e+06	623583	705545
M498	NEG	263.202		5-Undecylbenzene-1,3-diol	Aromatic polyketides	1527.97	808.896	4010.14	4775.33	5172.37	1.08933e+06	610097	1.00987e+06	700871	424768	5431.47	6015.84	7621.66	2800.25	5889.69	733055	651045	1.09085e+06	780181	884612
M1497	POS	185.032		3-Oxo-N-(1,3-thiazol-2-yl)butanamide	Organonitrogen compounds	908551	677402	710709	552349	690596	12054.8	7628.69	11338.1	18676.7	28323.6	825182	409533	1.1695e+06	945673	971479	3628.89	9055.78	10528.1	9605.61	20174.6
M2101	NEG	282.031		2-(3-Chlorophenyl)-4-quinolinecarboxylic acid	Quinolines and derivatives	365.579	575.634	248.37	667.887	902.425	655241	597288	425146	563848	999040	1049.06	18.8731	998.277	647.162	201.533	694646	1.42164e+06	767827	604246	1.22232e+06
M608	POS	121.065	C07113	Acetophenone	Organooxygen compounds	19961.2	14117	14825.1	24620.6	19479.7	369299	520003	322452	621738	937771	7259.94	8605.19	12004.6	7218.72	7657.23	1.02039e+06	1.18286e+06	871962	1.0656e+06	886349
M1285	POS	133.061		(Z)-3-Phenyl-2-propenal	Cinnamaldehydes	1.75116e+06	1.01918e+06	183575	251729	220967	52247.8	4309.83	9188.28	13608.5	7245.77	1.90781e+06	959267	606963	363453	277332	51143.4	26327	46823.8	54505.4	43615.3
M570	POS	212.164		1-(Cyclohexylmethyl)proline	Carboxylic acids and derivatives	3251.26	26999.3	9722.65	12840.1	7492.21	885455	445775	800297	817930	388038	4299.31	13896.5	13761.6	20527.3	38748.2	882013	530193	1.20318e+06	872340	837176
M1273	NEG	221.103		2-(2-Phenylethyl)-1H-benzimidazole	Benzimidazoles	220903	375000	313419	348086	350211	443823	389211	444051	404559	502655	340079	363771	325576	278367	217117	464664	475818	547071	415539	593051
M2134	POS	485.288		Biotin-XX hydrazide	Biotin and derivatives	114611	134235	126959	118299	154613	716225	546344	483125	376187	305376	233477	270031	247491	265275	208171	821069	674320	790534	682045	540917
M2246	NEG	309.174		6-[(E)-2,8-Dihydroxy-5,7-dimethylnon-5-enyl]-4-hydroxy-3-methylpyran-2-one	Fatty Acyls	107776	81332.8	57868.5	76112.3	168730	488453	620926	363734	474268	853571	124116	45974.8	192466	135866	96953.3	557930	536832	818300	506172	1.50122e+06
M2673	NEG	281.103		Coniferyl acetate		9223.71	9639.8	8381.09	10505.2	7690.97	1.06949e+06	2.01441e+06	35627	30935.2	192149	10192.3	7523.6	9131.29	11910.6	10521.4	690095	854464	902685	138937	1.77378e+06
M1165	NEG	167.012		4-Phosphonobutyric acid	Fatty Acyls	388467	497751	371746	475801	554754	150970	113865	121099	379062	512053	577963	587061	500158	368415	427387	558549	114273	115134	414113	561126
M710	POS	220.169		4-(2-Cyclohexylethoxy)aniline	Phenol ethers	365.651	209.091	530.337	18.3172	137.919	818612	1.27431e+06	778278	230998	131958	725.493	388.462	18.5148	132.412	147.684	936245	987429	1.49388e+06	440105	683066
M697	POS	317.101	C16925	Byakangelicol	Coumarins	2226.06	8625.01	19.0466	18.3172	4328.4	23088.4	17.8105	857.794	18433.9	67438.7	1202.23	17.6731	18.5148	156.793	17.5694	2.76576e+06	3.29245e+06	12685.7	1.32264e+06	254930
M1255	POS	341.242		1,1'-[1,11-Undecanediylbis(oxy)]bisbenzene	Phenol ethers	361720	292204	383742	138775	18558.6	17349.4	28383.5	380006	379807	17170.9	1.80724e+06	41648.6	1.27163e+06	1.51365e+06	163200	65806.6	29969	39615.4	16242.8	807984
M1283	NEG	249.062		1H-Indene-1,2,3-trione 2-(phenylhydrazone)	Benzene and substituted derivatives	22451.2	19095.7	18009	16543.2	24544.6	532375	676960	601775	891014	817094	12486.5	17725.8	17568.8	23404.4	21256.1	564702	794738	789154	854697	1.04004e+06
M1602	POS	344.278		Avocadyne Acetate		1.19143e+06	921869	92011.6	913914	1.08509e+06	14027.6	29227.6	30281.8	81315.7	45436.6	949971	563600	381506	912218	3779.74	143546	59605.4	100486	173462	27842.9
M1883	NEG	797.407		1,5,16-Trihydroxy-26-oxo-6,7:22,26-diepoxyergost-24-en-3-yl 4-O-(6-deoxyhexopyranosyl)hexopyranoside	Steroids and steroid derivatives	9421.96	12417.8	22345.1	37114.7	10854.9	243192	1.28841e+06	287722	417932	400242	8932.55	20340.9	2441.95	11617.7	6428.72	994603	904142	839254	956509	1.23526e+06
M523	NEG	507.115		Syringetin 3-glucoside	Flavonoids	1139.15	5560.11	18.0557	2759.52	5421.4	553346	489043	468126	648465	1.07566e+06	19.561	1024.55	18.2649	675.468	2327.02	791777	990199	872315	864930	898782
M572	NEG	655.335		1,3,11,16,20,26-Hexahydroxy-22-oxo-23,25-cyclocholest-5-en-27-yl hexopyranoside	Steroids and steroid derivatives	246.421	670.486	95.4908	132.713	2499.14	326226	485665	370735	1.73251e+06	1.55415e+06	2779.31	281.532	272.699	1140.07	18.7682	347463	439343	400002	943822	996917
M1385	POS	229.154		Pro-Leu	Carboxylic acids and derivatives	197414	175923	214185	175528	196592	600866	560296	505568	575135	672344	161740	189667	186928	195694	182960	539784	548756	554396	538215	575356
M1949	POS	221.185		Spathulenol	Prenol lipids	50468.5	28009	72539.4	48345.5	94977.2	746531	760786	619548	873975	523683	17.9634	20226.1	36753.7	47765.4	43994.6	830807	780025	698267	682916	569612
M1516	NEG	475.146		Primulaverin	Benzene and substituted derivatives	25617.2	13642.7	18522.6	18597.6	12160.3	542198	658726	290682	381318	1.37324e+06	10148.6	15879.8	9419.17	6320.05	7325.76	859733	876193	503814	740409	1.16122e+06
M1948	NEG	313.115		2-[4-(Hydroxycarbamoyl)phenyl]-N-(2-hydroxyethyl)-N-phenylacetamide	Benzene and substituted derivatives	61682.9	23667.7	10855.5	16284.2	7015.48	450344	531754	485718	572063	1.1285e+06	43862.6	30079.5	25817.5	23345.8	7733.15	580270	720729	809144	701033	1.29125e+06
M1282	NEG	279.109		2-(1H-Indol-3-yl)-N-(4-methoxyphenyl)acetamide	Indoles and derivatives	59637.5	72304	55858.8	51301.4	48158.2	672494	607361	510341	638131	1.02711e+06	80706.3	81002.4	61923.8	61587.9	69153.8	557753	582186	716798	697739	864157
M12	NEG	121.03		p-Toluquinone	Aromatic polyketides	328553	304611	278666	272091	313160	363389	330064	329495	471106	709394	304168	279519	272391	304705	300872	413011	709225	374058	469942	385402
M210	NEG	121.03	C03067	3-hydroxybenzaldehyde	Phenolic acids	328553	304611	278666	272091	313160	363389	330064	329495	471106	709394	304168	279519	272391	304705	300872	413011	709225	374058	469942	385402
M11	NEG	121.03	C00180	Benzoic acid	Phenolic acids	328463	302646	274388	270708	312740	362654	330114	329410	470977	709199	305727	279353	274024	304786	300911	410589	709031	373965	469900	385444
M256	NEG	121.03	C00633	4-Hydroxybenzaldehyde	Phenolic acids	327630	303757	277918	271341	312312	363327	330871	328890	469783	707401	303380	278776	271626	303903	300027	411851	707233	373039	468620	384817
M1151	NEG	577.233		Methyl 3-ethenyl-4-[[6-[2-(4-hydroxyphenyl)ethyl]-4-oxooxan-2-yl]methyl]-2-[3,4,5-trihydroxy-6-(hydroxymethyl)oxan-2-yl]oxy-3,4-dihydro-2H-pyran-5-carboxylate	Monoterpenoids	1101.42	18.5749	777.646	845.75	296.456	568032	654973	608558	962950	2.59667e+06	2507.08	18.8731	18.2649	2150.21	18.7682	166046	296092	33732.2	210539	1.37669e+06
M478	POS	193.086		(R)-Shinanolone	Tetralins	33052.8	97699.5	29021.5	24918.6	56449.3	625210	918602	728576	854380	930967	48886.9	43680.9	26023.8	35891.1	142246	619208	582610	544620	561482	561689
M783	NEG	477.235		Jasminoside N	Monoterpenoids	4081.81	4246.46	939.4	3020.36	3126.98	314513	536157	305837	795308	635194	2144.61	1245.53	898.245	857.981	1292.41	320078	761078	684991	701976	2.35982e+06
M318	NEG	78.9591	C00009	Phosphate	Non-metal oxoanionic compounds	355699	326073	341575	348784	245308	313897	493560	372662	417075	515218	251089	374800	185624	260206	296680	550467	499061	510290	224515	543057
M1254	NEG	172.106		N5-(1-Iminoethyl)-L-ornithine	Carboxylic acids and derivatives	21268.1	26608.1	21552.9	20306.6	25336.2	967280	1.12664e+06	656458	533045	57085.2	31829.1	42140.8	42671.5	27533.4	30238	295698	1.30339e+06	423998	819982	944070
M1947	POS	180.086		D-Mannosamine	Organooxygen compounds	495185	571442	609895	545070	590749	213372	224323	182537	196044	122797	551395	642532	485963	520877	631140	160893	182127	193316	180316	113123
M2	NEG	143.108	C07185	Valproic acid	Fatty Acids and Conjugates	81999.6	120190	246323	130272	137802	642909	510500	549500	584879	675061	125581	150407	385595	188941	177310	516601	468020	665788	484292	570955
M2926	NEG	485.112		Hesperetin 7-O-glucoside	Flavonoids	5178.21	4960.89	4189.84	3519.95	3293.82	735493	728717	525806	650030	802862	6761.22	6077.22	2440.71	3071.17	4290.34	796100	918000	885745	693705	625364
M1783	POS	421.258		Dimethyl_3-methoxy-4-oxo-5-(8,11,14-pentadecatrienyl)-2-hexenedioate		278.045	424.042	1922.96	1128.88	1772.22	1.61392e+06	326391	406228	317538	80446.8	409.751	347.809	18.5148	2396.93	3243.51	980477	1.13998e+06	892105	531690	1.09751e+06
M1646	POS	281.07		Sulfamethopyrazine		596314	794368	587036	607350	430593	191169	190300	145315	141599	94732.3	713048	775800	498172	332678	737803	121941	97188.4	138369	142073	57260.9
M795	POS	191.038		2-Amino-6-(methylsulfanyl)-3,5-pyridinedicarbonitrile	Thioethers	464631	388734	462387	455939	396043	328333	347564	279748	366607	319936	446519	413089	431452	420226	404419	296740	294398	177428	366863	313809
M1181	NEG	325.056		Fertaric_acid		41169.7	44752.6	62705.7	49964.1	36021.7	595171	542588	551634	675884	1.12149e+06	23941	13729.2	20562.5	36173	73423.7	668226	711905	695360	720602	680275
M1366	POS	223.117		Isopropyl_beta-D-glucoside		325939	515991	383327	422332	465869	388209	319988	354831	271445	299535	459320	457205	421306	371427	323655	332068	286641	333612	279716	302320
M1	NEG	143.108	C06423	Caprylic acid	Fatty Acids and Conjugates	81197.2	119014	240474	128998	136454	636618	490786	544123	579156	668455	124352	148935	381822	187092	175575	511546	437111	659274	479553	558476
M1083	NEG	459.151		N-(2-Phenylethyl)indomethacinamide	Indoles and derivatives	113877	44540.2	51561.6	64304.4	55121.2	539661	592314	192103	308052	1.45244e+06	78420.6	63449	56936.1	56895.2	82855.6	750437	722957	383606	690555	985220
M1973	NEG	535.144		Vaccinoside	Prenol lipids	606008	513658	541702	452597	728958	109279	140417	114501	111881	132454	606712	674117	470330	499438	558981	271729	227817	148437	203738	150694
M1468	POS	212.055		5,6-Difluoro-1H-indole-3-acetic acid	Indoles and derivatives	827905	417777	225952	294091	180995	12923.8	18094.6	18030.3	28612.9	49731.2	1.38541e+06	2.5906e+06	444233	452097	210559	6467.75	8439.3	13449.4	18143.3	18366.9
M1205	NEG	315.145		N-(6-Amino-1-butyl-2,4-dioxo-1,2,3,4-tetrahydro-5-pyrimidinyl)-N-methylbenzamide	Benzene and substituted derivatives	14354.2	15561.5	14085.4	12881.9	15648.2	177882	258700	170694	79460.3	51576.1	16152.4	11262.8	21859.4	13914.3	19594.6	2.13727e+06	2.65823e+06	471689	816120	217199
M1397	NEG	405.12		2,3,4',5-Tetrahydroxystilbene 2-glucoside	Stilbenoids	5326.59	7864.24	4005.85	6346.53	4520.33	670568	856355	711240	738000	439856	500.193	1078.37	219.217	472.369	687.019	779802	757174	824920	687213	671473
M2306	NEG	487.129		(4Z)-2-(4-(Hexopyranosyloxy)phenyl)-4-(4-hydroxybenzylidene)-5-oxotetrahydrofuran-3-carboxylic acid	Organooxygen compounds	20.0495	18.5749	18.0557	18.1481	17.8629	810621	843774	607429	822218	653619	19.561	18.8731	18.2649	18.0986	18.7682	11122.3	908305	800276	886172	815716
M2291	NEG	273.187		3-(Dodecylsulfanyl)propanoic acid	Fatty Acyls	389.984	2758.04	2925.08	1492.06	2794.1	884480	618361	483511	286444	113786	1748.66	3811.56	2689.24	2620.4	5284.66	892900	967771	993512	706291	1.14282e+06
M1857	NEG	481.136		Catalposide	Monoterpenoids	263.468	18.5749	18.0557	18.1481	117.232	1.08524e+06	593588	38663	7276.01	116094	213.146	18.8731	18.2649	145.333	18.7682	730006	1.92647e+06	501801	361239	1.73268e+06
M1148	POS	195.138	C17002	Sedanolide	Cyclic polyketides	673872	728340	644839	653445	588857	89176.9	60011.1	137193	130645	73701.7	521882	577639	668709	594294	518172	57890.8	63362.8	176018	9358.27	124061
M2423	NEG	343.087		5,3'-Dihydroxy-6,7,4'-trimethoxyflavone	Flavonoids	6177.64	4856.93	1848.48	2382.97	3629.3	329960	337763	367894	423314	1.26861e+06	19609	21464.1	5212.57	5758.88	7408.53	453401	339721	407320	583334	2.46818e+06
M1697	POS	740.457		Lycoperoside_D		4298.6	10936.6	11183.5	10313.7	23689	336174	482673	277731	1.49217e+06	1.75396e+06	18919	1969.18	11988.8	9929.23	1052.71	483399	401886	292144	748792	683556
M47	POS	388.105		Pyraclostrobin	Azoles	19.2735	19.5631	19.0466	18.3172	18.4354	659576	585688	1.33342e+06	1.17716e+06	1.38087e+06	17.9634	17.6731	18.5148	17.7504	17.5694	53971.1	233934	365547	473268	785881
M1197	POS	497.309		(3b,16b,20R)-Pregn-5-ene-3,16,20-triol_3-glucoside		93751.9	93921.6	89655.4	125361	165235	297679	648525	366760	668337	975307	86662.9	114586	104677	119506	66478.3	516832	1.13368e+06	468660	427374	405295
M731	POS	780.551		Palmitoyleicosapentaenoyl phosphatidylcholine	Glycerophospholipids	768138	465972	488798	190049	290983	214686	200633	213445	428449	798042	201114	610437	223444	330672	161109	213228	228773	220174	245119	455156
M1003	NEG	388.17		Benzamide, 3-(dimethylamino)-N-[3-[(4-hydroxybenzoyl)amino]-4-methylphenyl]-	Benzene and substituted derivatives	20.0495	18.5749	18.0557	18.1481	17.8629	729996	650625	634414	861779	548080	19.561	18.8731	18.2649	18.0986	18.7682	696262	648482	876410	817538	482554
M1824	NEG	481.136		1-(Hexopyranosyloxy)-4a-hydroxy-7-(hydroxymethyl)-1,4a,5,7a-tetrahydrocyclopenta[c]pyran-5-yl 4-hydroxybenzoate	Prenol lipids	6122.11	2319.66	4420.16	2306.4	3866.31	1.02567e+06	592172	30045	14054.8	42304.1	3314.45	4970.99	1303.23	2770.09	4371.81	773412	1.86631e+06	518324	349536	1.68555e+06
M1037	NEG	119.035	C02045	L-Erythrulose	Organooxygen compounds	313010	360949	308901	316467	326232	328612	384624	327835	328166	451666	377773	379176	222846	295184	326698	331216	357995	368313	305707	448230
M1004	POS	437.236		Flurandrenolide	Steroids and steroid derivatives	248650	255324	269690	262581	272553	232191	285423	251130	866680	276583	291541	230249	260932	262506	255703	275320	947411	245036	517887	323170
M821	NEG	203.019		6-(Trifluoromethyl)-1H-pyrazolo[3,4-d]pyrimidin-4-ol	Pyrazolopyrimidines	104830	100070	113466	102596	91537.3	636170	548351	462296	460571	412608	138880	123596	127349	141522	143111	677169	700897	639679	617425	476946
M684	POS	575.503		Montecristin	Fatty Acyls	214797	333871	421150	420924	163330	103263	509379	162165	144297	144946	101838	369886	146419	198097	163533	423997	1.2658e+06	377323	555235	581929
M1735	NEG	157.014		(2,5-Dioxotetrahydrofuran-3-yl)acetic acid	Carboxylic acids and derivatives	26906.2	23217.2	17666.2	13949.3	25233.8	533023	579622	470294	642792	811960	18508.1	25909.1	18892.6	3310.82	28828.2	618889	724202	732720	672262	811384
M1551	NEG	405.176		(4E)-8-(.beta.-D-Glucopyranosyloxy)-2,7-dimethyldec-4-enedioic acid	Fatty Acyls	2597.96	5852.08	3931.44	5181.87	3353.88	454168	159126	142557	486688	338554	5202.48	5219.98	2398.23	3298.58	4620.06	785649	959683	1.04004e+06	1.0037e+06	1.32245e+06
M884	POS	187.144		Ethyl (4-amino-1-piperidinyl)acetate	Carboxylic acids and derivatives	392843	202750	177163	471985	663847	250226	198125	233347	442942	233078	213986	605371	733155	389962	196056	186058	278494	273345	366701	215806
M253	NEG	547.168		Sibiricose A1	Phenylpropanoids	263198	207845	224140	250204	218987	363509	284470	325534	523667	442570	230679	198675	144801	190906	224492	339686	506532	582577	556041	621729
M545	POS	289.092		Dianthoside	Cyclic polyketides	421561	447225	436868	404201	441464	296285	305532	217297	290884	386865	347139	329447	368366	354065	430503	218177	208958	239906	316193	234944
M2396	POS	422.202		Fenpyroximate (Z,E)		6378.23	7836.71	7029.45	863.414	9445.36	594392	1.32538e+06	674156	94305.4	51600.8	967.11	7597.49	1411.28	1082.48	5026.04	802949	797536	1.76307e+06	184531	360306
M69	POS	136.061		2-Aminopurine	Imidazopyrimidines	146662	183195	168526	260797	175851	570667	531197	189464	151912	135431	158206	216259	436742	217597	222739	504269	696031	798124	440332	481564
M1009	NEG	218.103		Zeatin		182072	161255	160821	185495	161428	381772	402950	353706	402068	512326	134796	191758	156558	153540	161185	602832	557288	576164	472159	771642
M2044	NEG	281.067		4-(4-Amino-3-nitrophenyl)-1(2H)-phthalazinone	Diazines	9826.74	4143.31	1583.62	1325.83	2117.75	759472	760688	552959	736137	622859	4424.87	6028.16	1427.7	2434.68	3587.46	781116	557783	624511	605071	629175
M1287	NEG	387.115		Artemetin	Flavonoids	250579	232099	233410	215128	233989	162385	492348	338973	383582	801799	179673	181487	222007	146898	241232	477080	220469	500174	280356	866088
M64	POS	136.061	C00147	Adenine	Histidine alkaloids	145870	182205	167616	259388	174901	567585	528328	188441	151091	134700	157351	215091	434378	216422	221536	501545	692272	793813	437954	478963
M426	NEG	172.098		6-(Acetylamino)hexanoic acid	Fatty Acyls	153780	252562	135662	140794	31835.2	295804	464013	289710	231041	289919	207271	148393	231635	434322	2.14779e+06	297777	213645	129876	157924	380495
M1564	POS	314.268		N-Palmitoylglycine	Carboxylic acids and derivatives	105697	453606	50140.6	198169	41767.1	275455	773413	56418.7	173007	192026	45712.1	321727	76626.1	500014	1.97085e+06	381756	281330	307952	88024.2	337135
M277	NEG	263.129		gamma-CEHC (gamma-Carboxyethyl hydrochroman)	Benzopyrans	10149.4	11743	9027.51	11904.3	9428.58	308711	26622.3	14061.8	24697.5	1.15313e+06	11777.5	8695.31	25177.1	13013.9	8061.1	2.17165e+06	1.33351e+06	152049	1.01179e+06	315285
M799	POS	99.0551		4-Hydroxymethylpyrazole	Azoles	352481	261309	331305	238237	371696	213492	222859	341877	337658	362727	208586	333962	338083	212982	963935	387966	210269	293799	301904	322774
M170	POS	156.077	C00135	Histidine	Small peptides	1.03691e+06	834636	679322	553235	625267	8852.83	25600.6	9118.76	10970.4	45936.3	625954	563121	493307	492906	524277	14118.3	11234.8	10820.4	18864.4	8561.42
M1182	POS	192.065		Methyl (4-cyanophenoxy)acetate	Benzene and substituted derivatives	700753	972024	684247	594545	630062	25975.7	14623	18376.6	9532.05	51810.7	588387	677131	433112	498245	527417	7251.81	11091.8	3752.07	6256.7	123046
M2584	NEG	463.273		7alpha,12alpha-Dihydroxy-3-oxochol-4-enoate		125335	196343	159009	1.66615e+06	685090	2980.96	27.7983	24.1318	26.3446	30.7835	811501	25678.4	1.21442e+06	716254	956572	1233.66	1065.41	707.447	28.1775	30.8365
M2323	NEG	399.104		9-Hydroxy-5-(4-hydroxy-3,5-dimethoxyphenyl)-5,8,8a,9-tetrahydrofuro[3',4':6,7]naphtho[2,3-d][1,3]dioxol-6(5aH)-one	Lignans	505743	375605	403255	385367	168292	524158	843078	402698	604227	565240	285918	262857	209941	364071	179850	88024	102911	124643	49983.5	64100.8
M2169	POS	375.11		Methyl_rosmarinate		32094.7	15982.4	7815.9	10229.7	5469.6	1.72443e+06	1.57639e+06	362360	1.07001e+06	581986	53624.7	113445	17586.5	17622.5	7709.13	271637	130189	184514	189915	123362
M851	NEG	435.142		3-(2,4-Dihydroxyphenyl)-5-hydroxy-6-(2-hydroxy-3-methylbut-3-enyl)-8,8-dimethylpyrano[2,3-h]chromen-4-one	Isoflavonoids	20.0495	18.5749	445.366	18.1481	17.8629	373859	362438	515174	546033	1.17268e+06	5515.5	12290.9	1235.74	212.187	1969.45	367132	484516	615076	613870	1.42153e+06
M714	POS	205.122		1-[4-hydroxy-3-(3-methylbut-2-enyl)phenyl]ethanone		5177.75	67107.4	11784.4	13919.2	40078.5	370955	391328	327102	520180	853523	7691.97	8729.04	9689.56	10655.7	46552.9	602444	451290	715548	801964	1.19204e+06
M1105	POS	609.181		Rhamnocitrin 3-rutinoside	Flavonoids	23143.6	20960.8	66729.2	40057.8	24520	76187.3	327686	120554	63801.7	3.85656e+06	23424	20080.7	2979.79	22238.2	33246.9	86675	32078.3	40850.4	69289.3	1.48994e+06
M2854	POS	306.264		10,16-Dihydroxyhexadecanoic acid		373995	363782	344077	345225	360302	317429	357853	336764	263243	283290	270820	361605	249081	318290	272746	337507	239614	350986	330128	361750
M859	POS	730.537		1,2-Dipalmitoleoyl-sn-glycero-3-phosphocholine	Glycerophospholipids	386975	730895	237437	179207	649823	249179	190070	245109	446412	336067	362715	531171	48196.5	219784	425416	202848	111198	572257	53655.4	234591
M1429	POS	352.159		(2R,3R,4S,5R)-2-(6-((E)-4-hydroxy-3-methylbut-2-enylamino)-9H-purin-9-yl)-5-(hydroxymethyl)tetrahydrofuran-3,4-diol		19.2735	10033.3	6693.76	7329.12	2302.93	730845	700149	661013	1.04032e+06	830509	6539.55	17.6731	24923.4	2716.29	11250.1	502780	501100	445920	525303	387014
M83	POS	106.086	C06772	Diethanolamine		382783	358155	466822	333124	370891	193553	198846	271659	165924	217649	406790	355329	350789	544218	461559	329876	190626	203808	289497	255307
M420	NEG	163.077		1-(2-Hydroxy-4,5-dimethylphenyl)ethanone	Organooxygen compounds	20.0495	960.927	1266.86	950.618	17.8629	577767	581338	483220	587583	746602	1937.63	18.8731	3178.97	4819.18	5361.55	754510	586108	719776	566941	696798
M458	NEG	99.0087		Succinic_anhydride		95415.3	96705.9	92306.7	82600.7	86382.4	491143	567419	320005	417399	263200	97635.7	89330.5	92971.3	89232.3	95200.4	602918	551370	891016	623004	668530
M1847	POS	310.237		N-cis-Tetradec-9-enoyl-L-homoserine lactone	Carboxylic acids and derivatives	19808.8	68621.7	76136.4	77227.6	45338.6	472926	1.46139e+06	167685	446904	191624	27591.7	94956.3	39232.9	83031.5	201839	677934	514256	739108	366332	530452
M2404	POS	290.182	C02046	Hyoscyamine	Tropane alkaloids	1715.7	17570.8	1031.47	1681.71	378.429	872921	966533	407112	82840.9	26381.3	4765.03	8036.65	8425.7	14869	80963	703641	625390	1.32459e+06	359448	782325
M2028	POS	872.63		PS(20:2(11Z,14Z)/22:0)	Glycerophospholipids	288043	232450	311276	251190	240286	262127	336172	325733	289913	305112	237938	239829	216840	413440	273043	467758	372767	334635	520790	342911
M141	NEG	171.006	C00093	sn-Glycerol 3-phosphate	Saccharides	436476	371653	410187	409540	410037	103989	121619	93498.7	138288	192482	703803	591548	430837	527524	441396	143503	163084	130386	179934	258725
M142	NEG	171.006	C00623	sn-Glycerol 1-phosphate	Saccharides	436205	371423	409932	409286	409783	103924	121544	93440.7	138202	192363	703367	591182	430570	527197	441122	143414	162982	130306	179823	258565
M762	NEG	360.102		Bezafibrate	Benzene and substituted derivatives	160490	109350	91933.9	101290	98592.3	186767	1.38258e+06	141822	225799	2.0356e+06	128646	115437	94443.7	91307	97469.2	98950.9	120589	106638	133435	718073
M1392	NEG	734.477		1,2-Dilinolenoyl-sn-glycero-3-phosphoethanolamine	Glycerophospholipids	29142.2	53674.6	65537.5	41340.1	31704.9	329739	652547	340216	503435	1.26824e+06	13961.8	56745.7	55420.9	36510	45969	476852	475993	627296	432920	686209
M2122	NEG	395.112		Austocystin B	Benzopyrans	1851.81	3978.6	958.876	1401.87	2261.03	675939	488940	207408	115827	13868.7	19.561	3427.18	468.575	1564.73	836.274	905819	1.00737e+06	1.02075e+06	1.21082e+06	546377
M810	NEG	301.072		Hematoxylin		6036.06	4328.31	3127.7	3777.39	3865.42	33166.1	20867.9	31472.2	32589.8	101838	1701.06	2378.4	3333.38	3588.31	3305.36	1.8388e+06	2.72806e+06	59920.4	720439	565263
M1311	POS	283.154		(7E)-4-Hydroxy-7-(1-hydroxypropan-2-ylidene)octahydro-3,9a-methanocyclopenta[c]oxocine-4(1H)-carboxylic acid	Hydroxy acids and derivatives	6291.63	3966.77	7815.03	4585.89	5146.65	260901	831100	255635	991343	415155	7043.58	4813.66	5833.05	7400.8	8337.41	560579	455807	607175	1.17355e+06	548269
M487	NEG	209.066		D-SEDOHEPTULOSE		524089	391378	433610	432289	430258	140542	178487	117737	139702	291857	437710	558552	418683	433361	440038	51886.4	169639	148787	143170	278135
M882	POS	796.59		PC(37:4)	Glycerophospholipids	360421	396163	377867	388382	413802	354671	347335	200747	315084	359748	128538	418779	5689.92	148462	320885	295799	287692	313006	299845	426930
M1211	NEG	305.078		Benz[a]anthracene-1,7,12(2H)-trione, 3,4-dihydro-8-hydroxy-3-methyl-, (3S)-	Polycyclic aromatic polyketides	233328	383596	347279	268467	259033	42345.5	150731	111810	24209.6	738786	136401	279290	140163	158187	386271	121142	27118.2	26125.7	20996.6	2.2911e+06
M908	NEG	871.488		ROXITHROMYCIN		1409.93	1620.8	18.0557	18.1481	17.8629	355357	541615	318103	452453	150149	19.561	2522.99	18.2649	18.0986	1938.32	937488	1.00982e+06	992636	870900	503089
M1658	NEG	429.104		Bispyribac	Organooxygen compounds	2135.34	761.148	3124.35	522.825	4371.1	596136	759344	420154	420302	618932	2377.47	3517.61	1105.95	2294.08	1995.08	884428	1.00897e+06	416368	560585	425246
M2400	POS	539.108		4',4''',5,5'',7,7''-hexahydroxy-3,8''-biflavone		2943.59	4504.57	5249.2	5303.08	1310.06	545445	505811	518759	757559	834959	2837.31	17.6731	3759.77	5828.1	4063.46	443058	465739	532002	628601	858486
M1730	NEG	321.125		N-(1H-Indol-3-ylacetyl)phenylalanine	Carboxylic acids and derivatives	1284.55	1965.31	1879.4	1393.66	1461.42	77742.1	23492.5	20007.4	4101.35	55949.8	1853.38	18.8731	909.966	2341.14	260.041	2.42686e+06	2.70521e+06	55089.9	607707	110282
M2378	NEG	624.288		Leukotriene_C4		782.462	18.5749	18.0557	280.083	274.931	159030	593691	269557	1.13078e+06	710207	149.108	172.756	18.2649	18.0986	201.981	454692	483117	389929	1.26222e+06	635733
M1667	POS	445.366		(3beta,5alpha,6beta,22E,24R)-23-Methylergosta-7,22-diene-3,5,6-triol		167122	265745	14285.2	55675.2	237571	1.05618e+06	158427	368626	1.38483e+06	321443	324363	6236.54	59571.5	196573	305419	105296	112299	149092	276454	519863
M975	POS	445.205	C11195	Mitoxantrone	Anthracenes	377.907	1172.49	664.28	463.861	2598.81	162903	853667	215100	952802	442822	707.248	1477.83	1197.04	155.477	17.5694	559783	423259	521550	1.46333e+06	476212
M1672	POS	325.237		AVOCADYNONE_ACETATE		6417.13	11383.5	17484.1	9966.07	18890.3	275562	302423	389482	1.04933e+06	431376	7490.06	10804.5	7800.33	20254.4	13460.8	824599	340068	510252	1.25393e+06	538799
M1369	POS	371.01		azosemide		19.2735	19.5631	19.0466	18.3172	18.4354	432839	393238	545893	780890	937958	17.9634	17.6731	18.5148	17.7504	17.5694	465196	457117	475033	485021	1.0645e+06
M1638	NEG	217.043		S-Benzylthiouracil	Thioethers	240745	296017	228421	232093	310801	385965	294290	314620	375438	383481	330271	281082	287396	228531	309898	309457	316426	315137	253972	343619
M38	NEG	623.162		Isorhamnetin-3-O-neohespeidoside	Flavonoids	298431	183985	63005.2	60225.7	119567	588612	131142	406817	410218	390580	686122	965261	92229.1	116930	179455	198053	208024	600791	191898	141523
M657	NEG	337.094		3-O-p-Coumaroylquinic acid	Organooxygen compounds	10686.3	7964.51	8240.86	8684.53	8096.42	728366	764407	33059.2	738076	130514	6316.14	6399.45	4934.22	5667.41	5664.36	1.16906e+06	183137	575625	1.04516e+06	591328
M338	NEG	362.051	C00144	Guanosine 5'-monophosphate (GMP)	Nucleosides	387875	433248	406897	531365	563075	103544	112591	33194.8	12721.2	16492.9	628438	351773	839646	523201	666716	107725	85723.9	105306	72057.8	8126.95
M2135	POS	449.265		Umbelliferyl arachidonate	Coumarins and derivatives	145343	213637	103364	84047.3	183208	543008	361971	470948	280104	167790	88901.6	238858	189480	91773.7	108357	667948	529258	654049	551360	306728
M2356	POS	363.068		Pyrasulfotole	Benzene and substituted derivatives	41614.3	45717.2	42171.3	36247.4	63337.5	650484	749305	532711	836114	1.59956e+06	35679.7	44572.1	20559	41278.7	45799.6	202978	193671	216696	230299	335428
M73	NEG	299.259		12-Hydroxystearic acid	Octadecanoids	174227	138486	175035	333319	206181	182738	411803	455182	520241	237683	484215	122368	157258	250924	155560	314881	656109	242664	600548	138200
M1587	NEG	153.128		TERPINEN-4-OL		1490.79	2517.44	3423.46	1236.42	3915.21	513630	549061	587938	666465	844245	2488.97	1888.44	2666.94	2571.72	3680.95	380931	489054	585770	513543	776544
M1980	NEG	399.093		5-Hydroxy-6,8-dimethoxy-2-oxo-2H-chromen-7-yl .beta.-D-glucopyranoside	Coumarins and derivatives	80064.8	80660.6	80219	69050.7	48584.5	617643	752590	361302	1.12773e+06	571306	94538	4281.75	63931.5	91262.5	46224.4	548012	376715	302082	496166	101122
M2045	NEG	437.159		Benzoic acid, 2-[3-(3,7-dimethyl-2,6-octadien-1-yl)-2,6-dihydroxybenzoyl]-5-formyl-3-hydroxy-	Benzene and substituted derivatives	20.0495	18.5749	18.0557	18.1481	17.8629	367733	373942	329024	528461	692101	19.561	18.8731	18.2649	18.0986	18.7682	570689	441623	757051	901541	950015
M369	NEG	266.089	C00330	Deoxyguanosine	Nucleosides	54783.5	95059.4	45945.9	122623	71474.2	782858	649676	188337	131356	109106	67607	68801.7	213040	99618.8	92992	430883	835854	885137	473648	475997
M2432	NEG	265.102		3',4'-Dihydroinfectopyrone	Fatty Acyls	6278.35	6543.65	5164.34	7346.33	4650.44	329948	84814.2	39869.5	28604.9	1.0178e+06	5349.4	4733.47	6035.81	5197.51	5844.7	1.92295e+06	1.05447e+06	91031.3	1.05737e+06	195309
M1801	POS	429.372		3-Hydroxystigmast-5-en-7-one		215541	357763	44062	1.14514e+06	717523	187829	89808.1	298082	662730	118749	382561	36265.5	162197	290068	555315	110849	91985.8	35729.7	133812	231882
M80	POS	343.123	C00252	Isomaltose	Saccharides	399716	438095	478269	432234	529468	170873	182288	137240	170098	97564.4	359192	420204	402072	391988	461927	129317	178366	183900	178900	118974
M92	POS	343.123	C00185	Cellobiose	Organooxygen compounds	399716	438095	478269	432234	529468	170873	182288	137240	170098	97564.4	359192	420204	402072	391988	461927	129317	178366	183900	178900	118974
M610	POS	136.075		N-Methylbenzamide	Benzene and substituted derivatives	583946	462545	514505	499145	499277	220685	191372	56396.3	85128.9	123862	444960	488202	305153	423461	420594	89359.1	236270	25579.6	150573	18518
M755	POS	248.164	C07128	Meperidine	Piperidines	19.2735	19.5631	19.0466	18.3172	931.108	626004	871319	611360	166875	65443.6	17.9634	17.6731	18.5148	1191.01	17.5694	617691	796273	1.37327e+06	252918	442011
M713	POS	369.117		(1S,3R,4S,5R)-1,3,5-Trihydroxy-4-(((2E)-3-(4-hydroxy-3-methoxyphenyl)prop-2-enoyl)oxy)cyclohexanecarboxylic acid	Phenylpropanoids	158214	152754	156065	145880	153025	328046	412468	301031	362885	377231	142916	152443	124681	149999	144055	484888	549608	496738	519893	496893
M1662	POS	205.122		6-(1-Hydroxyethyl)-2,2-dimethyl-2H-1-benzopyran	Benzopyrans	12588	16905.3	14622.3	12890.5	19095.1	452939	524640	432040	576023	1.69651e+06	11808.6	13191.6	11286.3	9835.39	20074	180850	219027	231027	296624	1.02766e+06
M2342	POS	562.429		Glucosyl(beta) C12 Ceramide		270918	246567	272031	246222	295515	301882	283189	245643	321544	345145	279893	261901	231977	316591	322749	303477	301914	250100	353706	312623
M439	POS	565.404		(6S,6'S)-epsilon,epsilon-Carotene-3,3'-dione	Prenol lipids	70292.6	114234	78768.3	611982	327712	609189	250185	290710	166254	178968	390303	29270.3	377027	294181	440637	460485	226133	224373	297332	302619
M1768	NEG	356.071	C01926	Indomethacin	Indoles and derivatives	25877.7	27444.4	30417.3	27512	28503	584993	653919	317507	421060	253845	27891	35411	26451.1	28383.8	33894	852175	746375	790302	458937	366864
M2612	POS	536.226		N-Acetylpuromycin		25547.6	17005.8	2260.27	15460.1	16727.8	619463	751788	513575	412602	146512	19389.2	38335	18690.3	20262.8	15736.4	749176	737303	794970	483684	326766
M1657	NEG	495.244		.beta.-D-Glucopyranosyl 6-O-(8-methylnonanoyl)-.beta.-D-glucopyranoside	Saccharolipids	20.0495	222.479	18.0557	18.1481	304.622	426242	341804	292326	623047	716835	19.561	18.8731	18.2649	1087.46	18.7682	271368	495445	744890	597767	1.2033e+06
M1971	POS	420.186		6-({[6-tert-Butyl-3-(methoxycarbonyl)-4,5,6,7-tetrahydro-1-benzothien-2-yl]amino}carbonyl)-3-cyclohexene-1-carboxylic acid	Thiophenes	5220.77	5958.25	5322.1	5183.26	5529.62	664000	744990	563077	223759	86358.9	5645.68	5304.44	6032.93	4123.85	4030.29	700231	687721	1.19648e+06	315203	462435
M133	POS	454.291		LPE(16:0)	Glycerophospholipids	497802	529796	524976	615968	590036	51991.4	52179.4	44719.1	54901.8	138849	389028	335041	639953	446286	419813	84084.4	61332.3	48065.3	77041.6	86618.4
M1549	NEG	244.127		Leu-Asn	Small peptides	2527.67	4030.48	4441.24	3019.92	3034.7	772615	537815	306546	153086	137798	1225.1	1637.83	1401.58	6178.11	11050.4	575299	914756	831910	446117	960444
M1775	POS	698.429		Progesterone 3-biotin	Steroids and steroid derivatives	538469	623686	447994	654469	655060	20869	17.8105	11095	29402.9	50328.8	403618	590444	758334	424458	375414	45548.2	15836.8	2379.04	15786.8	3386.99
M2403	NEG	424.278	C06825	Amlodipine	Pyridines and derivatives	220.94	773.666	18.0557	218.399	133.416	1.72686e+06	163927	631903	152884	40308.2	19.561	18.8731	190.07	1278.77	2910.77	312052	537274	743874	418270	923650
M1066	POS	384.08		Necrostatin-5	Thienopyrimidines	348914	432449	219461	294295	339860	337713	333685	321625	101789	416465	292032	235457	217044	240876	176013	379050	261308	317366	30945.2	355769
M721	NEG	311.078		4-[(2E)-3-(3,4-Dihydroxyphenyl)prop-2-enoyl]oxy-2,3-dihydroxy-2-methylbutanoic acid	Cinnamic acids and derivatives	15014.6	13432.8	12836.6	13420.3	9795.41	520176	594051	313806	615579	750254	12080.3	11047.7	9110.76	12942.2	9244.64	703849	319035	666907	592623	439995
M701	POS	181.049		4-Oxo-4,5,6,7-tetrahydro-1-benzofuran-3-carboxylic acid	Benzofurans	26448.3	30552.7	30332.8	27854.6	29019.2	10000.3	17.8105	17.0754	5447.68	37834.5	28691.3	25372.9	31127.2	28096.5	25823.7	1.91173e+06	2.27789e+06	17.8967	913984	194626
M2375	POS	208.972		5-Nitrothiophene-2-sulfonamide	Thiophenes	1.04188e+06	623133	263777	279072	284343	38940	27427.2	34005.3	41445.8	64484.3	848729	575652	468598	421517	329605	57949.5	59048.5	44906.4	71752.8	56520.9
M447	NEG	233.116		1-(4-(7H-Purin-6-yl)morpholin-2-yl)methanamine	Imidazopyrimidines	424.686	602.959	18.0557	18.1481	1071.36	658960	378917	725476	669686	569565	19.561	18.8731	18.2649	803.276	770.57	487212	378344	673790	526982	551794
M1259	POS	210.11		4-Allyl-3-cyclopentyl-1H-1,2,4-triazole-5-thione	Azoles	415456	287396	433408	150427	19348.7	72793.3	60426.8	205682	93341.8	61529.2	670952	54905.4	1.18929e+06	1.01641e+06	371955	99356.6	69431.6	68865.7	49241.6	232483
M2451	NEG	251.202		16-Oxopalmitate		25207.5	30455.5	62842.9	61019.3	33534.2	662875	447048	604660	373294	219229	53050.8	80879.5	104006	79035.7	60941.5	521824	474905	693473	504005	521516
M327	POS	100.076		2-Piperidone	Piperidines	306544	308960	317449	289220	289742	259903	244344	245501	266833	268410	293018	267702	289583	276811	291422	292707	259890	272453	273533	281526
M846	NEG	281.139		Dihydrophaseic acid	Prenol lipids	188767	110074	75530.7	77789.8	79233.6	308599	175842	249931	214979	744484	106475	121187	40640.8	49593.8	47638.6	904499	679913	206559	706276	491207
M824	NEG	173.009	C00417	cis-Aconitic acid	Fatty Acids and Conjugates	101301	116811	74315.4	278225	145205	408587	377027	360814	435527	482169	136873	87782.3	104649	125433	187903	459952	519433	332446	381641	457127
M1814	NEG	769.401		15,23-Dihydroxy-26-oxospirostan-3-yl 2-O-(6-deoxyhexopyranosyl)hexopyranoside	Steroids	395.982	1513.71	116.666	225.525	2292.4	158628	438123	145832	861267	906362	1927.38	283.378	254.449	2580.52	18.7682	311359	342586	281924	1.17453e+06	938275
M828	POS	135.08		3,4-Dimethylbenzaldehyde	Benzene and substituted derivatives	124778	82211	105906	36085.3	16867.8	461392	465888	369333	524523	612771	201717	14752.7	294310	258699	103148	369991	311490	355138	330804	491980
M1777	NEG	753.406		Spirostane -2H, + 1O, O-Pen-dHex		1909.58	3205.84	18.0557	1162.11	4430.79	355249	326867	138986	680467	722752	8181.27	247.016	2504.32	1800.72	230.098	327377	480368	304171	850833	1.29689e+06
M1164	POS	220.118		N-Cyclohexylbenzenecarbothioamide	Benzene and substituted derivatives	202010	204908	195085	202277	206282	292390	273872	295493	327604	377541	141011	199881	162639	174160	172603	469160	347188	377626	339094	498198
M467	POS	433.113	C09126	Genistin	Isoflavonoids	2284.15	1007.17	4273.87	2641.77	1203.68	464681	629552	30765.7	619121	603348	1933.26	1360.11	1644.88	2155.18	776.97	549027	601716	546955	528017	865232
M613	POS	814.631		PC(38:2)	Glycerophospholipids	238318	111353	303474	362937	98278.9	97682.7	355544	62670.7	81215.7	84776.8	113114	430064	113204	33330.3	97948.2	312082	377769	1.51761e+06	155636	492284
M897	POS	387.201		(3E)-4-(2-(Hydroxymethyl)-6,6-dimethyl-4-oxocyclohex-2-en-1-yl)but-3-en-2-yl .beta.-D-glucopyranoside	Fatty Acyls	858.395	558.522	370.563	967.715	580.545	304027	319338	260963	387703	772432	288.22	611.275	245.059	449.638	1706.43	509177	450223	641258	677324	1.07458e+06
M1087	NEG	180.03		1-(4-Hydroxy-3-nitrophenyl)ethanone	Organooxygen compounds	20.0495	18.5749	18.0557	18.1481	17.8629	447220	497412	235926	491324	433424	19.561	793.485	18.2649	18.0986	1393.63	287585	472374	622119	702440	1.20989e+06
M150	NEG	165.019	C06337	Terephthalic-Acid	Phenolic acids	280674	281822	228859	202163	344980	274733	130289	175819	110294	263258	250676	302348	264722	272263	201794	412075	420126	291029	360116	329978
M1612	NEG	579.156		Nutlin 3	Stilbenes	374351	131182	63311	80664	91261.1	186150	196863	26335.3	185923	1.43632e+06	322511	709767	146847	173778	115467	104527	111022	184640	116906	632730
M1771	POS	163.06		3-Hydroxyadipic_acid		299916	326300	352646	327233	363446	264151	245014	182394	202647	98257	266169	318009	276544	288706	350584	192136	276838	297301	244477	195584
M2321	NEG	409.173		Quinaprilat	Carboxylic acids and derivatives	20.0495	18.5749	18.0557	18.1481	17.8629	110697	153513	106948	250675	385063	19.561	18.8731	18.2649	18.0986	18.7682	463204	819113	940974	953999	1.16052e+06
M1404	NEG	223.046		9-Oxo-9H-fluorene-2-carboxylic acid	Fluorenes	134730	145593	169862	214226	148851	178515	276749	305516	190913	104210	332566	204326	153914	240003	264067	705595	577049	464353	322005	209638
M1014	NEG	527.253		Chaetoglobosin A	Pseudoalkaloids	10235.1	7472.65	2986.61	4583.61	3848.09	910942	202699	226224	91580.1	438124	11856.1	3129.71	7451.61	4672.13	1817.98	18904.9	391022	2.58458e+06	73368.7	310826
M593	NEG	225.113		Tuberonic acid	Octadecanoids	11409.5	13414.6	8491.34	9680.36	11876	736989	606704	391111	261050	342041	13941.6	6267.68	7513.36	14413.3	26752.1	451116	671117	724311	423351	556353
M319	NEG	165.019		Piperonylic acid	Phenolic acids	275750	276897	224853	197958	338936	269944	128018	172754	108372	258669	246285	297047	260091	267501	197845	404119	397181	293861	342826	327247
M1121	POS	617.421		(3S,3'S,5R,5'R,6R)-6,7-Didehydro-5,6-dihydro-3,3',5,8'-tetrahydroxy-beta,kappa-caroten-6'-one	Prenol lipids	19.2735	19.5631	19.0466	18.3172	18.4354	408631	162101	611821	1.49895e+06	640523	17.9634	17.6731	3219.76	17.7504	17.5694	153194	345999	463511	494671	479924
M1326	NEG	245.066		1-Pyrenecarboxylic acid	Pyrenes	20.0495	18.5749	18.0557	18.1481	17.8629	383223	431020	441853	526332	690798	19.561	18.8731	18.2649	18.0986	18.7682	396529	491883	533687	556840	786679
M1214	POS	245.099		threo-Syringoylglycerol	Phenols	280305	412527	317374	382474	423368	176507	184474	204453	162592	176349	366052	407874	354492	315887	270376	145111	125062	196569	148817	174030
M2390	NEG	609.19		Neohesperidin	Flavonoids	226867	267299	188266	241698	179513	339569	280041	369928	290850	228389	73932.8	6508.63	220450	250295	210121	385229	457019	389287	371623	237628
M2599	NEG	375.165		17-O-Acetylnorajmaline		20.0495	18.5749	18.0557	18.1481	17.8629	354945	499844	251555	357216	1.04731e+06	19.561	18.8731	18.2649	18.0986	18.7682	336425	380856	526129	492973	963667
M1300	POS	173.117		Butyl_3-hydroxy-2-methylidenebutanoate		339046	149817	411913	170241	32535.2	88003.3	81255	426795	603004	130643	363981	116797	635559	733559	103181	64397.2	17302.7	68580.7	33479.5	606729
M510	POS	292.227	C07416	Penbutolol	Phenol ethers	25319.2	247489	84903.7	135396	78971.1	230005	1.22854e+06	51487.8	250183	123189	50791.9	258770	82145.5	202437	694450	384362	328685	332410	169007	214081
M577	NEG	185.118		2-(1-Hydroxycyclohexyl)butanoic acid	Organooxygen compounds	198492	160453	60686.3	140234	59882	418952	452110	295182	257904	151857	155352	148061	62187.7	59532	67737.3	440427	470627	711594	410512	442573
M893	NEG	239.129		3-(Hepta-1,3-dienyl)hexanedioic acid	Fatty Acyls	11880.4	18028.6	17179.8	17268.7	13205	549521	381883	246736	186950	170458	15741.2	14981.5	54914.5	17222.7	33753.8	783834	593371	955412	529570	544029
M203	NEG	339.073	C09206	Cichoriin	Coumarins and derivatives	749.185	3065.29	1131.42	1618.67	3232.89	373233	676099	398040	534266	1.0955e+06	508.807	1710.11	2862.98	929.662	1185.73	643512	255259	257262	469838	426097
M198	NEG	339.073	C09264	Esculin	Coumarins	748.48	3062.41	1130.36	1617.15	3229.85	372882	675463	397666	533763	1.09447e+06	508.329	1708.51	2860.28	928.788	1184.62	642907	255025	257020	469396	425696
M222	NEG	339.073		Daphnin	Coumarins	748.48	3062.41	1130.36	1617.15	3229.85	372882	675463	397666	533763	1.09447e+06	508.329	1708.51	2860.28	928.788	1184.62	642907	255025	257020	469396	425696
M938	POS	619.434		3,6-Epoxy-5,5',6,6'-tetrahydro-b,b-carotene-3',5,5',6'-tetrol	Prenol lipids	5219.28	11824.8	1997.94	9346.6	7324.53	425892	440082	423453	607163	489312	8727.57	10305.4	12701.7	9559.93	3919.92	484666	427259	556706	595329	607760
M2689	NEG	315.088	C08650	Isoliquiritigenin	Flavonoids	1740.91	3130.52	495.715	386.46	2496.93	26987.5	4926.5	15744.6	16823.5	26977.4	1713.87	1605.01	555.109	1122.5	726.909	1.72351e+06	2.30408e+06	18344.5	810980	162647
M2447	NEG	270.978		Bikinin		3016.83	18.5749	18.0557	450.729	807.605	244151	555362	691116	793854	291449	19.561	1807.32	18.2649	2012.84	1060.85	585231	247573	768532	656127	257937
M298	POS	182.081		o-Tyrosine	Carboxylic acids and derivatives	443165	401445	397474	392968	414340	126762	135683	108561	122937	282985	347079	386021	261162	322218	306441	125204	112676	121437	132297	138406
M143	NEG	589.155		Neodiosmin	Flavonoids	47830.7	44648.7	134631	81597.2	55685.8	76078.3	370892	141913	64624.6	2.42533e+06	26673.8	66929.4	7445.08	35713.7	83258.1	120588	63975.2	59200.4	86699.9	1.07767e+06
M100	NEG	589.155	C10039	Diosmin	Flavonoids	47756.6	44579.5	134423	81470.8	55599.5	75960.4	370318	141693	64524.4	2.42157e+06	26632.5	66825.7	7433.54	35658.4	83129.1	120401	63876	59108.7	86565.5	1.076e+06
M117	POS	323.138		N-(p-Coumaroyl) Serotonin	Diarylheptanoids	19.2735	19.5631	19.0466	18.3172	18.4354	74665.3	29141.1	14003.3	9433.59	146105	17.9634	17.6731	18.5148	17.7504	17.5694	2.08014e+06	2.00648e+06	43319	554703	101513
M888	POS	326.232		Bisoprolol	Benzene and substituted derivatives	19.2735	310.998	19.0466	276.013	18.4354	511676	677327	349840	368916	136498	242.168	17.6731	338.379	493.156	17.5694	489654	546864	809580	596417	562113
M2527	NEG	237.149	C08317	12-Hydroxydodecanoic acid	Fatty Acids and Conjugates	10710.3	11486.5	6695.56	11812.4	8183.03	1.09425e+06	539146	491512	264855	171923	13200.7	17680.6	9298.7	11595.3	7151.04	507548	628802	398846	164508	679524
M1953	POS	728.585		CerP(d18:1/24:1(15Z))	Sphingolipids	260457	303493	173930	262592	308981	223576	277244	240296	279218	276079	331722	227729	232846	227716	363814	211324	178668	197294	189310	281026
M843	POS	209.117		.beta.-Asarone		185.66	4556.88	19.0466	1429.53	18.4354	544482	681452	374209	249182	62844.2	653.537	1220.26	324.271	2728.81	22123.3	574447	620626	847862	442368	612568
M78	POS	182.081	C00082	Tyrosine	Small peptides	439966	398547	394604	390131	411349	125847	134704	107777	122049	280942	344573	383234	259276	319891	304229	124300	111863	120561	131341	137407
M1138	NEG	140.996	C07599	Alloxan	Diazines	226518	225334	208636	315810	283251	221947	199580	194277	245047	295642	372455	336222	230531	213419	112608	243272	283036	275790	234098	319435
M1349	NEG	317.055		Belinostat	Cinnamic acids and derivatives	36474.9	64678	10902.9	79898.6	50769.7	781914	329399	298288	224582	354885	87069.2	50594.6	14507	17376	53517.2	404192	552460	764099	362116	494744
M239	POS	182.081		DL-m-Tyrosine	Carboxylic acids and derivatives	436811	395689	391775	387334	408399	124945	133738	107004	121174	278928	342103	380486	257417	317598	302047	123409	111061	119696	130400	136422
M2023	POS	513.122		Pirinixic acid aminothiazole	Naphthalenes	692402	548267	391754	393457	385590	14924	13607.4	12493.3	19253.6	34768.3	488654	574362	456124	485872	392248	14843.1	14888.1	12072.3	11533.1	47884.9
M515	NEG	347.186		Gibberellin A14	Diterpenoids	5084.38	4625.72	4874.63	5859.8	7055.47	324590	49025.7	26948.6	21181.8	1.71883e+06	2254.94	1225.51	3403.66	2983.89	1602.2	689534	814879	1476.72	435437	878421
M2102	POS	332.133		N'-Hydroxyneosaxitoxin	Saxitoxins, gonyautoxins, and derivatives	525268	448657	486587	490532	444191	113411	118078	118096	124664	155452	382219	368982	168902	315176	184280	113047	98802.7	103588	104575	123875
M1471	NEG	328.104		Dopamine 4-.beta.-D-glucuronide	Organooxygen compounds	20.0495	18.5749	18.0557	18.1481	17.8629	514473	505505	553090	565575	541525	19.561	18.8731	18.2649	18.0986	18.7682	435405	355280	619588	575289	316911
M1384	POS	241.154		Heptanedioic acid, 1-(2-cyclopentylidenehydrazide)	Fatty Acyls	119412	96730.4	116516	116752	94794.5	331163	430883	293015	375274	458498	95548.5	114139	112645	107021	118413	355906	364911	390527	449278	427868
M1671	POS	677.372		(S)-Nerolidol_3-O-[a-L-rhamnopyranosyl-(1->4)-a-L-rhamnopyranosyl-(1->6)-b-D-glucopyranoside]		80880.6	76143.6	72346.6	109554	113409	287493	227545	408302	640530	887770	73024.6	98765.3	82390.1	99998.8	64990.5	459231	301540	162145	364039	347979
M1394	NEG	705.334		4-((1E,3E)-5-((6-O-(6-Deoxy-.alpha.-L-mannopyranosyl)-.beta.-D-glucopyranosyl)oxy)-3-methylpenta-1,3-dien-1-yl)-3,5,5-trimethylcyclohex-3-en-1-yl .beta.-D-glucopyranoside	Prenol lipids	381.518	129.759	687.224	562.234	526.169	135281	574191	98765.8	566049	475341	19.561	378.168	242.344	109.548	222.684	370979	409729	343660	1.24236e+06	734704
M1998	POS	679.387		Gingerglycolipid_B		441889	466983	372004	514808	533293	37978.7	3874.22	18761.7	36085.9	64601.9	389914	516909	521393	489059	302869	113652	66151.7	17.8967	54579.4	19.3632
M534	NEG	537.161		Grandifloroside	Prenol lipids	3592.59	44934.5	6492.6	8546.76	30061.5	203304	310155	109636	152276	1.08973e+06	2595.39	6398.63	18.2649	3216.03	42644.4	460074	606693	334258	472080	1.05296e+06
M1747	NEG	357.192		(2E,4E)-7,12-Dihydroxy-13-(hydroxymethyl)-3,5,7-trimethyltetradeca-2,4-dienedioic acid	Fatty Acyls	4645.05	2547.9	2305.68	3153.68	2394.16	535384	556411	467818	489485	1.04017e+06	3433.91	3200.8	2825.43	4618.23	6934.06	243345	272670	811409	121056	362508
M136	NEG	223.098	C16038	1-Methyl-6-phenyl-1H-imidazo[4,5-b]pyridin-2-amine	Pyridines and derivatives	37959.5	30605.7	24121.2	33950.2	26645.3	507954	696889	322734	405634	117005	59975.6	24624.6	22159.8	41701.4	31814.4	526843	498141	558030	539374	426749
M1619	POS	409.182		Beclomethasone	Steroids and steroid derivatives	168298	182748	173980	165422	183207	147818	340717	153773	473858	835326	193722	150920	176350	175442	168376	149996	486361	158547	256198	189780
M1630	POS	699.355		(15a,20R)-Dihydroxypregn-4-en-3-one_20-[glucosyl-(1->4)-6-acetyl-glucoside]		133891	114941	120509	154966	160298	319164	235140	460768	576415	662503	124449	130226	133676	146890	73491.9	335929	278693	160285	285438	309952
M1763	NEG	735.215		Helonioside B	Phenylpropanoids	20.0495	18.5749	18.0557	18.1481	17.8629	582159	1.85184e+06	162958	343914	766234	19.561	18.8731	18.2649	18.0986	18.7682	52383.1	372705	197307	266035	318584
M1291	NEG	289.033		N-(4-Chloro-3-nitrophenyl)-3-methylbenzamide	Benzene and substituted derivatives	352736	296669	300574	414201	350991	76106.9	190771	50203.6	82076.6	91665.8	628207	339999	296959	347752	336753	102815	155279	137430	196637	157095
M1373	POS	774.598	C00157	PC(20:1(11Z)/15:0)	Glycerophospholipids	177977	268117	141144	170714	485470	275216	150310	119033	371216	303559	256804	236081	211497	157101	361597	264115	215564	219545	189244	326996
M1965	NEG	395.245		16,16-Dimethyl-6-ketoprostaglandin E1	Fatty Acyls	216464	421660	131364	568206	163907	155974	79086.4	124212	182247	113775	309359	144551	275807	311942	336625	198737	239732	435699	110624	374012
M1380	NEG	423.187		(2E)-4-Hydroxy-3,4-dimethylpent-2-en-1-yl 6-O-((2S,3R,4R)-3,4-dihydroxy-4-(hydroxymethyl)tetrahydrofuran-2-yl)-.beta.-D-glucopyranoside		6684.32	6462.07	6203.26	2551.51	7336.76	122683	138270	187978	178698	322585	1920.69	5343.06	3567.49	3423.26	2174.95	498095	588514	1.02387e+06	934614	848359
M2318	NEG	607.26	C06539	Reserpine	Tryptophan alkaloids	8898.76	6050.5	9032.85	7707.41	6810.32	265608	576350	262259	316815	491522	8477.22	2048.5	8034.36	10398	9282.73	458681	503121	652550	624974	659701
M1462	POS	234.206		2-(Hydroxymethyl)-2-(octylamino)-1,3-propanediol	Organonitrogen compounds	110064	934728	131162	54061.8	39013.1	85767	279969	85391.1	383296	71065.3	126162	123158	205956	236621	1.10243e+06	389256	96456.5	201874	49746.6	179968
M216	NEG	271.171	C02537	alpha-Estradiol	Steroids and steroid derivatives	9259.4	7924.47	9441.78	7269.69	8024.1	447388	522703	309193	326738	126443	7890.86	8817.9	9449.91	7579.29	9074.5	523096	560771	730470	643505	607862
M242	NEG	271.171	C00951	beta-Estradiol	Steroids	9255.84	7921.43	9438.15	7266.9	8021.02	447216	522502	309068	326612	126394	7887.83	8814.51	9446.28	7576.37	9071.01	522895	560555	730189	643258	607628
M1515	NEG	387.131		Secologanin	Monoterpenoids	676.336	1207.35	830.624	488.93	973.013	141609	367928	398047	328970	844247	7137.76	18.8731	2272.82	2311.23	5048.14	548902	120876	535176	537241	1.00136e+06
M567	NEG	319.228		6-Oxocativic acid	Prenol lipids	20.0495	630.775	399.236	1268.47	477.775	467940	74206.9	49943.8	87706.1	1.22916e+06	629.608	2184.75	100.661	426.354	286.346	1.65357e+06	756526	24143.4	371825	116943
M2281	NEG	190.007		5-(2-methoxyethylamino)-3H-1,3,4-thiadiazole-2-thione	Organonitrogen compounds	6962.37	15135.5	9627.73	2451.16	6956.2	300947	450335	395213	266839	508457	35059.3	6518.52	15435.1	26142.7	24784.1	545739	630260	624653	473805	490847
M1310	POS	133.101		Heptane-1-thiol	Thiols	7591.8	7373.1	9138.53	7608.61	8457.89	635466	815401	585471	762098	1.65124e+06	6045.34	7054.37	8445.88	8540.72	6600.37	43206.8	47258.7	61011.5	61714.9	95038.1
M1027	POS	193.086		4,5-Dimethoxy-1-indanone	Indanes	60877.2	41856	56066.8	8324.52	27981.5	251528	225390	390784	563263	601895	58797.7	42808.6	42610.6	45991.2	79278.8	316869	595427	499699	386054	527724
M1863	NEG	341.074		D-Glucose, 2-deoxy-2-[(7-nitro-2,1,3-benzoxadiazol-4-yl)amino]-	Benzoxadiazoles	26360.7	26395.9	23804	24521.3	28519.5	698723	1.32987e+06	708014	37266	131388	20261.4	20548.1	20023	21771.4	25526.1	207682	296055	290126	246883	631776
M769	NEG	117.056		3-Hydroxyvaleric acid	Fatty Acids and Conjugates	195025	153312	196730	243337	158653	264570	284240	252841	250826	326554	204648	193524	212533	230361	232095	274751	269450	281205	276036	305972
M1563	POS	409.274		Apo-10'-violaxanthal	Prenol lipids	4448.94	5145.68	4204.78	2945.61	4666.63	420621	315337	536789	652121	641659	6744.02	3041.5	2616.21	3045.78	17.5694	405250	485853	326851	479648	499195
M533	NEG	253.108		Phomalone	Phloroglucinols	2860.44	2904.77	4553.17	5503.75	5563.11	52141.1	83638.4	37053.8	59692.2	148218	4583.34	2469.77	2023.05	6813	5308.84	616203	526967	68712.6	510356	2.63924e+06
M2371	POS	259.081		Abscisic_acid		347176	363837	409987	375032	414415	92506.8	168705	86823.6	116827	91229.6	333485	367323	362444	355966	385732	80518.6	120690	115890	116159	64511.7
M19	POS	271.169		17alpha-Dihydroequilin	Steroids and steroid derivatives	2944.06	3859.8	3490.82	1920.46	3609.97	645664	728127	434615	73748.6	19696	3425.29	5986.37	3288.55	1669.22	1876.73	442668	688722	935303	206144	560798
M2059	NEG	567.316		Cyclo(L-Leu-L-Pip-L-Aoe-D-Phe)	Carboxylic acids and derivatives	980.233	2471.85	1750.73	1782.1	2806.82	241603	526607	151754	107086	305924	1228.42	2009.11	791.417	1224.99	2325.52	749999	608713	517474	1.02577e+06	514324
M1396	NEG	447.13		Isosakuranin	Flavonoids	3041.56	2261.42	1777.69	2471.98	2561.64	918001	1.07308e+06	904258	922095	580247	3739.39	18.8731	738.227	2336.32	3595.92	112430	71696.3	67828.6	28.1775	84318.2
M448	NEG	179.108		2-tert-Butyl-4-methoxyphenol		20218.8	19975.1	17620.4	20581.9	21219.4	415045	410066	444305	507720	637746	21319.8	16583.2	15151.8	19472.2	19776.6	288005	403297	482947	402588	570693
M23	POS	271.169		delta9(11)-Estradiol	Steroids and steroid derivatives	2935.6	3848.7	3480.78	1914.94	3599.59	643807	726033	433366	73536.5	19639.4	3415.44	5969.15	3279.09	1664.42	1871.34	441395	686741	932614	205551	559185
M514	POS	308.221	C16952	Dihydrocapsaicin	Phenols	58152.4	214018	77445.7	155351	51042.2	465796	83869.7	309471	47479.4	63623.8	47496.9	170867	64083	164452	586461	366420	463540	667807	276832	406365
M2899	NEG	537.109		4-(Cytidine 5'-diphospho)-2-C-methyl-D-erythritol		233466	262169	197166	247770	289035	262713	247126	180913	152871	195602	239959	251256	356416	265294	319748	175625	248796	230926	178294	204017
M777	NEG	395.221		Dinaciclib	Pyrazolopyrimidines	143911	126174	199021	124543	135792	333728	248864	357401	251328	309129	145658	130255	169929	220138	86712.9	364774	317462	390880	342120	337001
M57	POS	271.169	C14485	17beta-Dihydroequilin	Steroids and steroid derivatives	2923.46	3832.79	3466.39	1907.02	3584.71	641146	723032	431574	73232.5	19558.2	3401.32	5944.48	3265.54	1657.53	1863.6	439570	683902	928758	204701	556874
M2292	NEG	375.185		Antibiotic FR 901512	Tetralins	1688.52	2965.93	20556.4	2513.29	2606.91	510285	372706	320797	316734	52322	11384.2	25883.6	24098.5	11574.2	18.7682	550022	736127	916160	477862	377024
M1315	NEG	149.012		3-(2-Thienyl)-1H-pyrazole	Azoles	600304	293595	133267	184148	109112	32878.3	37966.9	24541.6	36424.7	64150.3	930216	1.48882e+06	253604	277505	160630	13032.8	15517.9	21859.5	13470.5	38576.5
M2095	POS	483.263		Carbamic acid, [3-methyl-1-[[[1-[oxo[(2-pyridinylmethyl)amino]acetyl]butyl] amino]carbonyl]butyl]-, phenylmethyl ester	Carboxylic acids and derivatives	1236.77	283.804	944.095	754.442	1152.48	245228	1.15265e+06	204762	299868	162519	292.018	1622.47	569.398	1736.88	187.022	434780	491778	610944	559346	522824
M1175	NEG	519.256		[(E)-4-Acetyloxy-5-(3,6-diacetyloxy-5,5,8a-trimethyl-2-methylidene-4-oxo-4a,6,7,8-tetrahydro-1H-naphthalen-1-yl)-3-methylpent-2-enyl] acetate	Prenol lipids	625021	526131	353727	494819	432870	35506.1	32218.9	15035.8	25337.6	69204.1	372490	417666	293311	404715	324064	45885.3	53389.9	61334.6	63784	45122.8
M704	NEG	345.155		(4E,6E)-8-(.beta.-D-Glucopyranosyloxy)-2,7-dimethylocta-4,6-dienoic acid	Saccharolipids	17030.6	24143.6	22316.8	25454.7	24590.9	435378	395999	391734	429918	640433	45869.6	27839.9	46009	38746	33003.4	658972	239999	345064	273771	567172
M532	POS	339.107		4-Methylumbelliferyl .beta.-D-glucopyranoside	Coumarins and derivatives	65684.7	115937	84239.3	97174.2	81845.4	686107	571033	461376	504430	360081	55625.8	67719	57097	61911.2	86900.9	245587	533182	141090	195736	196698
M599	POS	195.065		3-Hydroxy-4-methoxycinnamic acid	Phenylpropanoids	35560.1	19965.2	14591.9	9306.21	33765.1	535943	717420	383542	576030	422690	9030.87	17519	5850.48	15258.2	14899.3	409542	470129	404411	420612	147852
M456	NEG	271.061	C00509	Naringenin	Flavonoids	14385.6	11960.5	34480.3	37104.1	6658.25	559723	43152.2	29302.9	32993	445458	25906.5	50411.4	24458.8	37766.9	14032.1	431188	1.94525e+06	38983.2	587993	278917
M2413	POS	308.193	C06687	Norfloxacin	Carboxylic acids and derivatives	65984	218500	83745	143243	57928.3	556418	431513	149129	100549	43161.5	78495.8	146898	92294.7	137028	426203	243329	310232	792485	249672	315790
M1990	POS	198.097		2-Hydroxy-3-methyl-9H-carbazole	Indoles and derivatives	318630	359340	385668	347071	397897	120943	124232	98478.3	111349	74242.2	336017	398983	327441	319636	388281	95428	110970	114534	148616	63302.8
M1644	POS	409.11		Khelloside	Chromanes	171880	172624	166799	163628	196594	317770	396460	302536	248887	223544	184918	175105	168936	166792	185721	319772	246048	258009	309380	241839
M1157	POS	182.044		4-Methyl-2-nitrobenzoic acid	Benzene and substituted derivatives	8373.26	8227.54	4253.32	2994.14	1770.37	247179	246275	249873	417728	713917	27172.8	13670.2	7737.18	5546.42	11158.5	292373	227556	301324	502124	1.32551e+06
M2456	NEG	233.067		Shikimate		20.0495	18.5749	18.0557	18.1481	17.8629	340172	390527	371241	431990	593599	19.561	18.8731	18.2649	18.0986	18.7682	351224	363338	406976	437801	923217
M1489	POS	224.055		4-(2-Amino-3-hydroxyphenyl)-2,4-dioxobutanoic_acid		430738	265594	156599	164178	141019	59537.4	77460.3	128171	157158	36339.9	605996	757484	166976	221265	138689	236414	192779	266150	301893	77607.8
M758	NEG	289.072		2-(4,5-Dihydroxy-2-methylphenyl)-4-hydroxy-6-methoxybenzoic acid	Benzene and substituted derivatives	167065	106177	310656	502807	121206	15297	13575.1	22382.3	26568.6	63423.8	594436	864264	387245	867099	341356	30347.7	27042.2	27555.9	34212.5	45838.2
M331	POS	772.614		PC(P-18:0/18:1(9Z))	Glycerophospholipids	194418	344794	154110	222158	172759	282132	223270	140317	170126	311130	593922	183483	182882	157231	243333	196493	157510	187039	187310	246489
M486	NEG	229.012		7-Hydroxy-4-(trifluoromethyl)coumarin	Coumarins and derivatives	248824	338972	267542	263136	227448	288858	81090.5	29374.5	224410	25251.1	548916	375586	246002	366692	388025	76156.2	316496	88208	75813.3	64891.9
M1111	NEG	387.204		(3E)-4-(1-Hydroxy-2,2,6-trimethyl-4-oxocyclohexyl)but-3-en-2-yl .beta.-D-glucopyranoside	Fatty Acyls	2257.45	4609.98	5594.59	4323.9	5835.04	297712	337716	208988	362852	1.93295e+06	4824.24	5730.38	5770.58	2045.3	7962.97	203040	155442	269320	319220	396563
M1032	POS	205.106		2-(Dimethylamino)-6-methylpyrido[4,3-d]pyrimidin-5(6H)-one	Pyridopyrimidines	157373	226414	170768	190009	296348	247826	202751	194591	215478	269981	203576	179982	299451	204246	194791	255312	216203	276133	226051	301881
M50	POS	177.054	C11233	Dimethyl phthalate	Phenolic acids	62122.2	86494.2	112261	57523.6	73545.3	284518	772492	177009	119361	266330	56585.7	70597.1	45548.2	102565	103173	534805	875969	207968	214714	301962
M392	NEG	285.101	C01451	Salicin	Phenolic acids	518.261	860.242	501.304	689.091	1743.56	154100	853276	434709	768094	163979	19.561	18.8731	528.65	18.0986	18.7682	468267	136568	464144	852279	215091
M395	NEG	443.193		Aurantiamide acetate		5016.27	4194.72	3323.17	5617.81	2917.09	181587	562173	193818	525489	363738	7388.76	10621.7	8052.83	6009.01	6373.6	427401	338891	587156	945082	299457
M441	NEG	197.155		cis-5-Dodecenoic acid	Fatty Acids and Conjugates	70232.2	155236	166372	160129	69187.7	159531	285909	386178	333452	628673	181869	129733	240705	117940	200749	326007	159418	294155	394254	30.8365
M235	POS	760.584	C13875	PC(16:0/18:1(9Z))	Glycerophospholipids	298421	615293	80208.1	120028	59122.9	41028.1	337475	212033	737083	343685	42305.1	250873	188501	120461	274532	46628	131574	351531	73372.8	120996
M2200	POS	365.157		6-Hydroxyeurycomalactone	Triterpenoids	164486	186525	181244	170648	181180	197508	200588	179510	454793	206304	195404	165576	175284	170564	170571	201306	462160	211117	324482	240662
M2007	POS	420.222		2-Pyrrolidinone, 5-[(1E,3R)-4,4-difluoro-3-hydroxy-4-phenyl-1-buten-1-yl]-1-[6-(2H-tetrazol-5-yl)hexyl]-, (5R)-	Benzene and substituted derivatives	205.472	19.5631	19.0466	18.3172	18.4354	535215	441853	629563	689706	1.72635e+06	290.313	17.6731	18.5148	17.7504	17.5694	95404.1	46525.7	38465.8	52540.7	165803
M1970	NEG	581.186		Shimobashiraside D	Linear 1,3-diarylpropanoids	1251.25	34020.2	4453.85	9305.41	24069.7	1.19421e+06	219393	132570	108320	91702.4	1264.87	6439.1	344.733	3471.19	37224.1	314522	624277	916926	94050.7	541580
M977	NEG	547.241		(3E)-4-(1-Hydroxy-2,6,6-trimethyl-4-oxocyclohex-2-en-1-yl)but-3-en-2-yl 2-O-hexopyranosylhexopyranoside	Fatty Acyls	113434	78268.4	57936.1	82975.7	94867.4	233692	314133	174802	256259	557312	61760.4	43872.1	30290.2	61663.3	63998.5	231008	235622	507853	596151	555589
M2322	POS	387.139		7-Hydroxy-1,7-bis(4-hydroxy-3-methoxyphenyl)-1-heptene-3,5-dione	Diarylheptanoids	403834	349015	348268	291698	445214	105714	127025	147321	141834	159979	361251	362932	170540	270591	213635	101849	80626.2	93385.1	103970	71977.1
M1622	NEG	309.12		1H-Pyrrole-3-propanoic acid, 5-[(1,2-dihydro-2-oxo-3H-indol-3-ylidene)methyl]-2,4-dimethyl-	Indoles and derivatives	44918.1	20425	29377.5	27467.8	30167	246649	557406	234915	245772	553723	47505.6	47029.7	39240.7	37170	33830.1	358740	390853	418153	454237	513446
M2230	NEG	339.182		Gly-His-Lys	Carboxylic acids and derivatives	3687.31	4788.01	1808.5	9070.72	4228.58	479061	437358	175911	97933.3	200597	4061.46	3808.75	2632.84	3791.36	6922.06	498046	578535	859201	211270	734492
M1008	POS	213.071		1,2,3,4-Tetrahydroisoquinoline-7-sulfonamide	Tetrahydroisoquinolines	1622.56	1751.34	368.263	1622.15	1808.59	92161.2	311760	214481	176756	1.74065e+06	3228.65	17.6731	321.347	1602.22	394.409	142255	235836	269118	437279	682596
M1247	NEG	236.105		1-(2-Fluorobenzyl)-4-piperidinecarboxylic acid	Piperidines	144919	164106	232206	108639	120048	230700	267827	261601	268524	237329	178387	126885	187392	226676	294081	261560	267279	215356	188858	331348
M2160	NEG	386.229		Arg-Gly-Arg	Carboxylic acids and derivatives	294503	134037	181447	211901	13340.7	68853.8	95682.8	296059	166843	29929.7	444325	28319.2	527992	655791	65049.1	101233	116301	208766	218450	425666
M2218	POS	312.164		(+)-Pronuciferine		182035	260770	219419	256082	262703	228514	244573	195607	185170	205679	221198	239333	236409	197322	182259	208590	153790	205485	177424	215194
M680	NEG	765.482		Ginsenoside Rg6	Prenol lipids	11375.1	23361.9	18.0557	2831.35	21414	186606	204533	181115	1.45431e+06	34625.3	19.561	11948.3	3217.86	15184.9	18.7682	334837	245471	874353	460275	202084
M326	NEG	285.077		Helichrysetin	Flavonoids	362.474	1058.25	748.692	1008.67	859.538	193477	696204	323003	52098.5	43166.9	19.561	18.8731	18.2649	1082.63	1232.27	493524	872846	915114	395622	267880
M341	NEG	285.077	C09833	Sakuranetin	Flavonoids	362.474	1058.25	748.692	1008.67	859.538	193477	696204	323003	52098.5	43166.9	19.561	18.8731	18.2649	1082.63	1232.27	493524	872846	915114	395622	267880
M1621	NEG	229.108		2-(6-Hydroxyhexyl)-3-methylidenebutanedioic acid	Fatty Acids and Conjugates	14077.6	822.244	8470.94	7759.47	4767.42	362778	411497	189121	286481	266692	430.424	10392.9	18.2649	776.613	6422.07	386308	565606	589614	356066	791236
M1586	NEG	361.202		1H-Indazole-3-carboxamide, N-[(1S)-1-(aminocarbonyl)-2,2-dimethylpropyl]-1-(5-fluoropentyl)-	Benzopyrazoles	138.151	654.58	652.698	137.952	288.754	229759	51973.7	30965.3	40008.7	2.72095e+06	276.122	598.783	224.795	446.823	8002.53	293534	251360	14353.6	234378	375798
M2172	POS	325.112		Furaltadone	Furans	14133.5	8623.57	17049.7	8461.29	4772.34	171847	228742	202479	285630	171629	3105.35	9877.07	4145.55	2892.93	7235.3	491494	554580	667842	707189	692184
M767	NEG	835.536	C13888	PI(16:0/18:1)	Glycerophospholipids	198010	40287.6	220306	206452	3344.34	27929.4	441149	171206	78743.5	84031.4	69627.2	143144	6713.31	33835.9	19679.4	375567	825632	366881	390200	529943
M1034	NEG	227.033		1,7-Dihydroxyxanthone	Xanthones	223935	289651	206649	253696	269794	336155	330468	91818.6	236046	110396	257799	274568	238857	202677	198408	200640	132037	149073	92398.1	133843
M618	POS	131.118		L-Isoleucinamide	Carboxylic acids and derivatives	548166	138332	237739	199844	208418	213434	196696	193848	201350	224697	204367	134688	222365	201088	175067	191573	175545	172767	178409	205256
M564	NEG	231.139		Turmeronol A	Prenol lipids	2114.3	714.955	5430.92	991.398	595.191	243757	60011.4	51713.1	39684.7	118096	1027.31	2627.81	6175.37	18.0986	1416.97	1.85651e+06	935328	143859	700857	27315.1
M1415	POS	369.154		Methyl_(R)-9-hydroxy-10-undecene-5,7-diynoate_glucoside		284.19	19.5631	442.79	160.3	18.4354	348322	785244	388917	63910.7	921.152	17.9634	17.6731	1619.34	1982.86	3474.52	545460	473660	1.1268e+06	233915	222940
M923	NEG	207.066		trans-3,5-Dimethoxy-4-hydroxycinnamaldehyde	Phenylpropanoids	20.0495	18.5749	18.0557	18.1481	17.8629	281914	317282	360677	370895	502134	19.561	921.898	18.2649	18.0986	1233.83	404623	387270	486147	411810	666478
M2348	POS	688.318		Desferrichrome		256.232	1240.47	656.381	1018.54	359.643	435582	458810	474733	578961	684765	1000.97	17.6731	227.603	612.349	479.341	348062	292850	258937	356992	291829
M185	POS	149.096		Idramantone	Organooxygen compounds	19.2735	475.417	362.514	2109.62	2679.99	391519	446532	384036	520491	1.06732e+06	403.885	17.6731	18.5148	583.468	1765.95	215348	166328	242778	292612	426669
M1169	POS	615.496		DG(18:1(9Z)/18:4(6Z,9Z,12Z,15Z)/0:0)	Fatty Acyls	89389.2	111038	80435.9	90219.2	86424.8	259136	182824	527818	520027	209875	67531.6	66259	72506.8	74338.2	94608.6	239990	349045	384343	279072	371491
M1389	POS	772.588	C00157	PC(20:2(11Z,14Z)/15:0)	Glycerophospholipids	238554	321444	182232	121851	379780	169862	105183	141758	636904	158208	249852	167424	103144	208667	274276	117354	164305	158251	153085	103172
M661	POS	181.049		5-Formyl-2-hydroxy-3-methylbenzoic acid	Benzene and substituted derivatives	18175.3	16908.9	103077	99291.9	101917	423633	313344	243309	547439	391791	21112	15145.4	107187	97069.7	95398.3	433342	342590	184134	346051	242066
M1194	POS	170.117		(2S,3aS,7aS)-Octahydro-1H-indole-2-carboxylic acid	Carboxylic acids and derivatives	190884	181753	231228	133632	36915	76974.6	310922	250520	365165	95496.5	222039	111732	360303	494016	383932	82080.8	45772.9	142296	36755.8	390168
M2167	NEG	435.09		2-(3,4-Dihydroxyphenyl)-5,7-dihydroxy-4-oxo-3,4-dihydro-2H-chromen-3-yl pentopyranoside	Flavonoids	481583	204400	114677	144286	82729.2	25.5598	27.7983	5038.85	26.3446	15560.7	854549	1.63494e+06	232793	241118	110830	4297.31	28.3802	27.8265	4265	30.8365
M1758	NEG	407.109		Kipukasin I	Pyrimidine nucleosides	20.0495	6095.48	18.0557	598.552	3344.77	326181	381817	223528	393628	833705	997.714	689.976	18.2649	18.0986	13073.6	229392	250812	349426	412969	694322
M137	NEG	153.019	C21298	2,6-Dihydroxybenzoic acid	Phenolic acids	56843.6	90273.5	23572.7	29314.3	28261.7	640990	463571	368182	226864	403024	21109.2	42719.6	19178.2	32469.7	52063.1	217241	371989	370734	294472	362656
M2435	NEG	253.093		2'-Hydroxy-2-methoxychalcone	Linear 1,3-diarylpropanoids	4354.51	5312.47	3387.24	4634.9	4815.93	204960	622386	206588	521768	198415	6163.81	3086.32	4180.26	6948.99	6166.51	387611	478420	357540	956234	125335
M873	POS	164.034		N-Hydroxyphthalimide	Isoindoles and derivatives	14990.8	14386.6	14132.5	13849	12959.1	113081	164963	385345	339432	1.27054e+06	15231.3	10254.2	12966	11701.8	13202.2	195924	189380	230067	289073	788532
M147	NEG	153.019	C00196	2,3-Dihydroxybenzoic acid (Pyrocatechuic acid)	Phenolic acids	56583.7	89860.7	23464.9	29180.2	28132.4	638059	461452	366498	225827	401181	21012.6	42524.2	19090.5	32321.2	51825.1	216324	370288	369038	293125	360998
M174	NEG	153.019	C00628	Gentisic acid	Phenolic acids	56583.7	89860.7	23464.9	29180.2	28132.4	638059	461452	366498	225827	401181	21012.6	42524.2	19090.5	32321.2	51825.1	216324	370288	369038	293125	360998
M234	NEG	153.019		Phloroglucinaldehyde	Phenols	56583.7	89860.7	23464.9	29180.2	28132.4	638059	461452	366498	225827	401181	21012.6	42524.2	19090.5	32321.2	51825.1	216324	370288	369038	293125	360998
M273	NEG	153.019	C00230	3,4-Dihydroxybenzoic acid (Protocatechuic acid)	Phenolic acids	56583.7	89860.7	23464.9	29180.2	28132.4	638059	461452	366498	225827	401181	21012.6	42524.2	19090.5	32321.2	51825.1	216324	370288	369038	293125	360998
M2349	NEG	224.065		Cyclocytidine	Organooxygen compounds	242776	196253	150919	198157	129555	223111	326759	72682.8	23992.6	85266.1	526826	198833	169346	247279	271262	183489	16898.5	231084	183930	398947
M1822	NEG	485.167		4-((1E)-3-Hydroxyprop-1-en-1-yl)-2-methoxyphenyl 6-O-(4-carboxy-3-hydroxy-3-methylbutanoyl)-.beta.-D-glucopyranoside	Saccharolipids	11040.4	6819.25	5805.4	4862.41	5146.81	344757	510976	155995	225220	645381	7340.59	10233.8	5115.45	8955.84	7300.02	464186	463264	261775	399789	529319
M469	NEG	461.109		4-(3,4-Dihydroxyphenyl)-7-methoxy-2-oxo-2H-chromen-5-yl .beta.-D-glucopyranoside	Coumarins	7327.52	5972.02	12258.8	9963.27	8229.31	492700	407853	517651	406575	408923	7995.25	5923.47	4005.87	3980.08	17169.5	341445	316701	543187	279431	273924
M2284	NEG	637.22		Verbaspinoside	Monoterpenoids	51382.2	35992.4	49076.6	31306.4	25901	272430	329600	217789	332668	403563	67516.9	70498	36566	57200.7	40725.6	330403	366896	399877	486131	449002
M427	POS	235.144		4-[(4-Methylpiperazin-1-yl)methyl]benzoic acid	Benzene and substituted derivatives	73033.9	44464.4	33973.8	26205.2	52602.7	490284	219644	438789	468512	461211	46411.1	44072.6	20379.3	33034.6	35287.7	450167	385698	252488	339148	132991
M802	POS	551.502		Artemoin_C		95906.2	268088	134056	225184	420779	152303	97381.1	48131.5	251608	171684	206292	199242	144101	299580	360780	240836	219458	221225	141204	145296
M2727	NEG	131.035		Methylglyoxal		218023	496337	183120	183142	464908	150810	154904	103366	106738	178530	148206	425979	136395	152964	178880	130116	158276	151869	129373	187234
M1116	POS	273.081		Phenylthiohydantoin L-histidine	Azolidines	178143	201196	227073	151820	153418	284898	275313	279997	260787	371144	123598	110937	56450.1	104656	143700	169433	173496	228636	241912	299961
M2112	POS	876.66		PS(22:0/20:0)	Glycerophospholipids	234755	196266	219734	136993	196465	173289	206239	238976	175110	213674	206971	147472	172684	256174	192647	242507	152822	191770	232630	243328
M270	NEG	337.205		Dodecyl gallate	Phenolic acids	56566.5	63758.4	42170.9	63522.6	100567	199227	231227	171174	199238	438914	60358.5	37788.9	97089.4	73244.1	59761	371756	340049	347260	320000	742923
M1724	NEG	771.415		Unguisin E	Oligopeptides	267.72	674.25	18.0557	226.204	716.574	175198	403793	155280	583450	701780	525.686	18.8731	18.2649	980.938	174.485	263043	148650	213249	936782	412399
M1457	POS	309.242		3-Methyl-5-pentyl-2-furannonanoic_acid		30212.9	67695.8	77666.8	129337	118243	70718.5	178801	242190	521644	60554.3	41819.1	67734.8	46600.9	130061	117924	634939	241240	381051	709906	117091
M1174	NEG	337.166		pinolidoxin		1436.62	2088.38	26874.1	1275.58	2345.23	380444	225200	116366	83387.7	130254	1525	1029.14	42472.6	38142.5	30168.8	357400	781753	855599	360791	528279
M483	NEG	139.004		2-Furyl(oxo)acetic acid	Organooxygen compounds	120877	96582.6	36855.1	95903.4	39448.3	276071	314949	229429	251238	194821	112754	58999.3	80572	87221.7	36539.2	323895	535616	439230	499372	124962
M1265	NEG	171.066		4-Amino-5-tert-butyl-4H-1,2,4-triazole-3-thiol	Azoles	193281	128744	127840	136414	116208	207399	264342	229665	204068	339286	157821	131642	182356	132760	144672	288789	215565	266093	259005	225218
M1137	NEG	184.061		Eglumegad	Carboxylic acids and derivatives	93169.6	99218.1	76315.2	90606.6	54783.8	421126	221977	151192	187263	652261	132269	81564.3	58194.7	65006	92072.4	280814	388089	200870	225311	368303
M719	NEG	357.119		3-(3-(.beta.-D-Glucopyranosyloxy)-2-methoxyphenyl)propanoic acid	Organooxygen compounds	22918	35572	30501.1	39027	13171.2	176013	268180	292597	297047	613394	12300.4	12272.8	16996.5	13358.1	48125.8	356090	391685	412794	363359	522402
M899	POS	241.143		Imiquimod	Quinolines and derivatives	10145.2	13210.5	11209.8	12186	14755.5	163467	144394	141811	190454	373665	10431.9	11997	8589.89	8569.64	8436.99	424080	376251	580662	632733	800545
M344	NEG	455.241		Lithocholic acid 3-sulfate	Steroids and steroid derivatives	9874.39	28535.1	20001.6	25021.9	13360.1	373053	550236	319545	261085	122021	18321	35869.5	18499.5	25355.9	36403.4	406941	448466	502910	431212	288647
M588	POS	152.107		4-(Dimethylamino)-3-methylphenol	Phenols	306091	209861	262002	101547	15364.2	20086.4	43166.2	240243	92603.3	21856.4	491584	44214.2	718907	627989	280953	84534.4	15939.2	25703.4	10694.6	318321
M425	POS	227.128		Allixin	Pyrans	4716.18	11041.3	7455.93	10235.6	5361.49	370615	301247	428033	499096	305704	5330	7084.1	7296.59	8724.84	9525.78	352389	328328	458607	506081	298742
M2187	POS	344.242		Methanone, [1-(5-fluoropentyl)-2-methyl-1H-indol-3-yl](2,2,3,3-tetramethylcyclopropyl)-	Indoles and derivatives	6378.27	26506.6	2257.23	8593.86	7149.6	433267	309854	183929	168482	111224	8777.63	28222.1	8468.62	31054	114070	408021	457006	714518	369211	508811
M1811	POS	209.111		N-Butyl-N'-phenylthiourea	Benzene and substituted derivatives	216707	199603	192215	208200	209613	202555	177918	202278	220535	219403	201510	185722	163302	207287	136057	207592	166403	184289	195425	206868
M476	NEG	210.041		2-(2-Nitrophenoxy)propanoic acid	Benzene and substituted derivatives	445894	195933	62546.7	107011	52797.4	51541.7	40450.1	38234.5	38698.3	48082	737074	1.266e+06	168732	202802	95567.1	36195.3	44008.2	32393.4	36520.9	199626
M269	NEG	103.04	C05984	2-Hydroxybutyric acid	Fatty Acids and Conjugates	193409	159010	151737	153531	155189	163319	255939	227665	159869	355779	200009	162084	155744	176189	193099	138147	346782	224921	192674	131315
M1716	NEG	489.162		6'-O--D-Apiofuranosylsweroside	Monoterpenoids	21565.6	31399.7	29936.5	23019.7	16657.8	205945	213062	120999	165758	751399	9605.86	6441.27	9212.3	10724.9	7657.29	346668	530517	179649	381376	830794
M2359	NEG	821.545		1-Stearoyl-2-docosahexaenoyl-sn-glycero-3-phospho-(1'-sn-glycerol)	Glycerophospholipids	45367.8	53720.9	18.0557	283047	116342	323736	3438.45	74722.6	56767.2	7250.83	346863	25808.5	102933	52099.1	35660.5	415649	47044.6	16193.3	787867	1.0965e+06
M1817	POS	480.255		N-Desmethylimatinib	Benzene and substituted derivatives	373348	470657	405647	377075	425274	5500.85	9835.21	10306.5	8712.07	16038	315292	385804	395727	347492	310901	2840.7	3424.63	3286.29	1979.2	13646.5
M2098	NEG	455.101		14-O-Acetyldaunomycinone	Naphthacenes	33817.1	34166.6	28106.9	31446	30120.6	433051	421768	302031	559955	273559	76966	29841.8	28711.8	29810.8	46955.9	466123	181791	392554	296609	170274
M1448	POS	593.186		1,5-Anhydro-2-O-(6-deoxyhexopyranosyl)-1-(5,7-dihydroxy-2-(4-methoxyphenyl)-4-oxo-4H-chromen-8-yl)hexitol	Flavonoids	8509.05	25651.7	33776.5	32119.7	17897.6	81798.2	344384	111918	40024	2.09153e+06	4832.67	6004.99	1980.7	6928.67	23038.3	100110	39700.2	40474.2	59343.4	795730
M1044	NEG	809.436		1-O-((3.beta.,5.Xi.,9.Xi.,18.Xi.)-3-(.beta.-D-Glucopyranuronosyloxy)-29-hydroxy-28-oxoolean-12-en-28-yl)-.beta.-D-glucopyranose	Prenol lipids	95909.4	74960.7	8767.65	34073.1	43917.6	223207	872373	106379	287598	187855	30948.6	34468.3	19187.8	65948.9	63068.5	353259	303900	359579	332332	350796
M2911	NEG	508.165		Puromycin	Purine nucleosides	20.0495	4895.26	1108.79	747.648	1713.78	330289	372163	243113	411576	642140	19.561	18.8731	18.2649	18.0986	4161.17	231746	295072	369219	401211	535377
M788	POS	209.153		2,2,6,7-Tetramethylbicyclo[4.3.0]nona-1(9),4-diene-7,8-diol	Organooxygen compounds	394.617	19.5631	784.934	18.3172	18.4354	419721	470083	443087	588812	1.70676e+06	17.9634	17.6731	550.319	17.7504	816.377	18.9358	17.1138	17.8967	68626.5	143587
M351	NEG	137.025	C00805	Salicylic acid	Phenolic acids	181422	154377	168794	155087	147196	137995	85855.1	177291	210122	475465	176153	191948	155164	146828	152402	249704	205842	284629	319794	65825.8
M670	POS	204.101	C11284	Indole-3-butyric acid	Tryptophan alkaloids	30746	33837.5	28440.5	27806.1	30845.3	469925	419905	184602	552824	119465	28438.2	26142.4	24937.7	26775.2	29399.7	372037	419257	303983	389489	320247
M1239	POS	808.585	C00157	PC(20:2(11Z,14Z)/18:3(9Z,12Z,15Z))	Glycerophospholipids	19.2735	17065.9	348.196	3800.74	23295.4	226052	134654	300469	1.05123e+06	1.01915e+06	66164.8	17.6731	12639.1	52096.1	32487.6	141527	108444	151538	222594	258066
M729	NEG	117.056		2-Methyl-3-hydroxybutyric acid	Fatty Acyls	123595	184930	202538	100322	100507	448816	180174	144262	248494	201183	134830	247260	156111	119929	235146	171952	163268	320644	169525	159156
M1209	POS	453.209		8-Isobutanoylneosolaniol	Prenol lipids	137961	142262	148131	133826	140807	141412	159325	144939	492826	157403	147355	123301	137470	137820	143334	156555	496710	171233	295440	200123
M2199	POS	208.141	C09912	Arenaine	Diazines	42989.4	35122.9	33753.8	39133.5	31924.2	427023	511583	414133	548914	1.23605e+06	40980.8	54763.9	30342.6	35388.1	30183.1	39612.2	21598.8	47173.3	64248.3	119882
M2162	NEG	527.217		Kickxioside	Monoterpenoids	20.0495	374.655	212.153	1782.01	607.671	100172	258425	278017	926266	327289	19.561	18.8731	175.027	18.0986	18.7682	461603	182768	435361	727377	97298.1
M104	NEG	137.025	C00156	4-Hydroxybenzoic acid	Phenolic acids	180034	151685	167385	152558	146048	122640	89603	170918	208403	471851	168383	189629	153630	145540	151152	247688	193451	283462	317339	81813.2
M173	NEG	137.025	C00587	3-Hydroxybenzoic acid	Phenolic acids	180034	151685	167385	152558	146048	122640	89603	170918	208403	471851	168383	189629	153630	145540	151152	247688	193451	283462	317339	81813.2
M299	NEG	137.025	C05585	Gentisaldehyde		180034	151685	167385	152558	146048	122640	89603	170918	208403	471851	168383	189629	153630	145540	151152	247688	193451	283462	317339	81813.2
M463	POS	306.17		Anisodamine	Ornithine alkaloids	13263.5	13788.2	12829.5	11217.7	10248.1	335162	533963	287653	96512.3	35065.7	22501	16569.3	29237.8	28422.7	21241.4	340082	564132	806189	151273	458131
M1142	POS	351.252		MG(18:4(6Z,9Z,12Z,15Z)/0:0/0:0)	Fatty Acyls	49067	72745.7	90159.4	54291.6	43931.9	224859	210527	111601	175460	80388.2	98470.4	80488.5	81795.7	60036.9	80201.1	304417	508474	1.02077e+06	238415	197388
M1541	NEG	445.136		6-O-Benzoylsucrose	Phenolic acids	174743	81382.1	62863.9	50970.5	43616.2	262873	325744	129762	151456	752451	52408.1	73058.6	24301	18757	26836.4	248007	288995	189791	282119	539853
M2150	POS	305.063		Pratenol_B		1875.99	4169.51	4295.08	4287.56	722.706	196273	198013	236695	324424	513461	5421.06	3765.96	2659.38	1238.9	1811.67	353487	346063	463113	455269	652632
M1754	POS	387.164		Methylsyringin	Organooxygen compounds	13571.2	18082.1	13672.4	15581.8	19159.7	302294	729023	350528	52283.8	28316.8	16291	16923.7	18544	15172.3	12644.8	458232	415586	926313	146857	194724
M1022	POS	563.175		Molludistin_2''-rhamnoside		214698	80577.2	20467.5	29226.7	44221.5	95546.5	109598	81471.9	97172.7	554199	595395	1.17799e+06	43903.4	80840.9	64219	96269.5	75708.7	84169.2	79159.8	134145
M2196	NEG	321.111		neobavaisoflavone		2500.84	3003.78	2905.53	2107.57	1338.23	411560	522132	249647	79360.2	46739.6	2170.79	711.862	1801.55	833.922	2107.1	427046	714370	840078	135812	309525
M1450	NEG	561.158		9-(4-Hydroxy-3,5-dimethoxyphenyl)-8-oxo-5,5a,6,8,8a,9-hexahydrofuro[3',4':6,7]naphtho[2,3-d][1,3]dioxol-4-yl hexopyranoside	Lignans	225308	164791	197117	130880	110442	63041.8	116596	43148.7	67921.3	235711	133250	167133	118382	196266	70446.2	114290	205116	310760	344428	722943
M2745	NEG	397.128		Demethoxycurcumin	Diarylheptanoids	3633.26	2702.64	2940.26	3220.34	3264.76	471442	497731	150045	41505	14842.7	512.401	347.042	587.079	986.545	1029.21	579919	531886	703547	347616	379394
M1122	POS	615.486		Donhexocin	Fatty Acyls	176125	224485	152558	175596	218189	206339	176352	170102	236025	268383	136103	170733	190232	125165	262674	188968	153465	160680	149238	195174
M2120	POS	628.316		Dabigatran_etexilate		310.062	310.338	137.709	325.211	214.353	200238	309965	337032	550107	426687	17.9634	302.41	135.584	554.91	748.593	347508	209589	357932	710268	273278
M952	NEG	279.124		Altamisic acid	Sesquiterpenoids	232755	143741	100815	87406.6	90007.9	168882	48511.2	35014	19213.5	523435	105542	102720	42776.7	45641.2	44774.4	468153	509447	79459.3	693762	180300
M464	POS	287.055		3,7,8,2'-Tetrahydroxyflavone	Flavonoids	5066.67	7448.27	7049.44	5036.81	4895.3	390802	227832	313492	371494	228828	3790.32	4466.63	4589.88	3841.68	8775.51	489556	451193	522635	446366	214597
M979	POS	455.153		4,6-Dimethyl-3,7-di(4-methoxyphenyl)-2,8-dioxo-2H,8H-benzo(1,2-b:5,4-b')dipyran	Diarylheptanoids	347.16	19.5631	19.0466	18.3172	18.4354	230670	264266	236790	294484	130808	17.9634	17.6731	18.5148	17.7504	17.5694	501014	507120	557581	554594	431035
M496	NEG	377.142		Norethindrone sulfate	Steroids and steroid derivatives	20.0495	18.5749	18.0557	18.1481	17.8629	451736	333005	498310	302582	169979	19.561	18.8731	18.2649	18.0986	18.7682	310409	332371	409720	352073	541973
M284	POS	282.279		Laurocapram	Lactams	134522	160494	105385	335339	146954	151609	204867	126578	153112	267321	115243	157325	117884	152998	175528	182954	336073	244486	259734	162192
M1779	NEG	423.236		3.beta.-Hydroxymevastatin	Hydroxy acids and derivatives	3439.39	2848.4	8434.11	4072.62	4620.75	34852.3	383489	211492	338649	40036.5	5566.07	5711.36	4225.44	11545.4	6382.73	999226	547047	676027	372004	30.8365
M2590	NEG	339.217		Juvenile hormone II		1518.67	2738.73	4702.59	2721.04	1898.79	228893	194718	106188	276334	143411	2307.15	1683.87	3834.28	5456.39	10755.7	480954	550187	456464	653038	525413
M1372	POS	794.568		PC(15:0/22:5(4Z,7Z,10Z,13Z,16Z))		19439.8	17354.8	14246.3	7450.72	31815.6	377751	246157	224467	658402	943511	39293.2	17.6731	39053.7	17868.9	18698	135927	173872	145199	144967	387502
M904	NEG	241.012		Methyl 4-hydroxy-3,5-dinitrobenzoate	Phenols	56116.7	49604.3	73163.4	76272.9	63588.9	388994	785882	222250	433107	219576	93160.7	102182	72331.6	61154.3	95265.7	155761	149321	193316	193632	147980
M16	NEG	116.072	C00183	Valine	Small peptides	484313	456546	361430	407471	381958	25.5598	27.7983	24.1318	26.3446	30.7835	304064	308075	314355	302283	308551	27.41	28.3802	27.8265	28.1775	30.8365
M7	NEG	116.072	C00431	5-Aminopentanoic acid	Fatty Acids and Conjugates	484313	456546	361430	407471	381958	25.5598	27.7983	24.1318	26.3446	30.7835	304064	308075	314355	302283	308551	27.41	28.3802	27.8265	28.1775	30.8365
M2220	POS	304.138		PIPEMIDIC_ACID		19.2735	19.5631	247.782	18.3172	18.4354	216881	286223	173258	271645	572385	17.9634	17.6731	18.5148	17.7504	453.609	299961	317080	303517	403233	783240
M6	NEG	116.072	C15987	4-(Methylamino)butanoic acid	Small peptides	483533	455811	360848	406816	381343	25.5598	27.7983	24.1318	26.3446	30.7835	303574	307580	313849	301797	308055	27.41	28.3802	27.8265	28.1775	30.8365
M1403	NEG	142.999		3,3,3-Trifluorolactic acid	Hydroxy acids and derivatives	145740	115877	111754	105179	129657	333899	158705	236919	350202	208576	141097	135188	81241.5	100917	132485	218555	254615	235187	235855	191398
M1080	POS	227.164		Riesling_acetal		19.2735	890.287	731.53	18.3172	18.4354	410706	376303	278261	472998	769318	670.935	17.6731	18.5148	17.7504	17.5694	187381	159328	245481	266581	453406
M2073	POS	369.116		3-O-Acetyl-2-O-((2E)-3-(4-hydroxyphenyl)prop-2-enoyl)hexopyranose	Cinnamic acids and derivatives	46508.7	26970.8	49121.8	47680.1	28064	620095	977109	128833	97042.4	19.4675	19547.9	49161.9	33569.2	38999.8	16168.6	106915	527736	293012	283036	232426
M303	NEG	773.524		PG(18:1/18:1(9Z))	Glycerophospholipids	35387.6	38828.2	18.0557	39698.8	16004.1	240478	235042	324145	305689	538868	56520.3	27178.5	115929	22495.1	31894.2	239512	245874	184192	408103	489208
M594	POS	146.06		Quinolin-2-ol	Anthranilic acid alkaloids	377579	448295	384868	342975	367303	10770.4	6718.51	7594.81	5993.52	30840.8	321510	384655	242321	284704	295778	3415.85	3202.31	1981.2	2573.05	68776.7
M1328	POS	142.035		6-Fluoronicotinic acid	Pyridines and derivatives	123109	343618	119828	100603	100253	319960	364514	263703	227677	399701	51352.6	45598	31953.6	59101	57396.4	150044	174284	104151	165208	388924
M1495	NEG	375.13		Loganic acid	Monoterpenoids	15758.8	14085	13227.5	14096.1	8732.66	186279	234862	184816	236278	611638	16709.5	17088.4	6085.1	9145.43	16770.8	257418	323760	370647	322394	720170
M1501	POS	716.552	C00157	PC(14:1(9Z)/P-18:0)	Glycerophospholipids	142782	194857	162378	194801	205156	213764	174897	184721	189472	201831	188666	178427	186380	153332	161059	163287	169148	162602	155133	196407
M2466	NEG	247.171		Juvenile hormone II acid		157767	171943	141233	163443	182367	262323	192733	265774	178579	269767	159459	189061	140822	130931	126851	168103	158374	178589	147811	188518
M247	NEG	103.04	C01089	3-Hydroxybutyric acid	Fatty Acids and Conjugates	148973	147931	140558	142347	130699	195184	276238	201191	133214	279242	181150	159439	155206	158380	179688	106161	383450	193157	153344	100662
M869	POS	463.122		Hispiduloside	Flavonoids	3374.23	2867.65	14706.7	5805.67	4493.5	349121	387795	397553	400092	390647	3128.97	1673.85	1970.41	2698.57	16472.5	302808	249459	438718	305152	284262
M2192	NEG	379.153		Folipastatin	Aromatic polyketides	318710	350259	303627	319091	283146	29962	35195.2	52647.1	29229.4	25990.2	267425	306448	320008	292266	273671	68636.4	44350.7	85770.8	110738	44852.2
M2254	POS	871.357		PACLITAXEL		19.2735	19.5631	19.0466	18.3172	18.4354	195678	155618	508304	352420	1.24759e+06	17.9634	17.6731	18.5148	17.7504	17.5694	248542	129090	252667	200546	270416
M1580	NEG	504.34		N-Octanoylsphingosine-1-phosphate	Sphingolipids	20587.3	22098.8	19001.2	37699	27360.9	148138	169520	219983	116789	27422.4	76742.3	19962.1	34573.4	31415	48436.2	548892	246199	843735	725774	175843
M1527	POS	407.278		Annocherin_A		5691.89	1323.91	13989.9	7431	5944.27	986832	121113	382831	101349	30429.1	3249.05	3099.54	4249.29	10147.9	747.592	229507	354876	591101	271555	433937
M2474	NEG	299.15		Brevianamide F	Peptide alkaloids	3826.78	4568.08	4080.36	3472.97	4726.68	529016	463570	268350	126117	112100	10426.6	2652.4	4987.23	5898.99	5461.43	326874	414349	319947	218619	719552
M1872	NEG	473.262		Amastatin	Small peptides	141068	133675	139865	136195	145197	115549	127000	120883	427155	110144	171129	137085	142842	133996	146009	133340	553170	139110	248114	142624
M709	NEG	277.13	C07424	Pentoxifylline	Imidazopyrimidines	152930	166728	155316	158614	164158	74301.5	129231	137465	112547	224095	179785	170127	177183	138628	138757	472884	202168	164863	266395	145678
M2198	POS	530.279		2-[(4S,5S,5aS,9aS)-4-Methoxy-6,6,9a-trimethyl-5-[(2E,4E,6E)-octa-2,4,6-trienoyl]oxy-1-oxo-4,5,5a,7,8,9-hexahydro-3H-benzo[e]isoindol-2-yl]pentanedioic acid	Carboxylic acids and derivatives	19.2735	169.482	19.0466	18.3172	18.4354	291437	632877	170760	226177	90501.2	17.9634	17.6731	176.473	17.7504	17.5694	317032	365130	702894	320555	402072
M2855	NEG	561.162		Naringin chalcone		20.0495	18.5749	18.0557	18.1481	17.8629	377455	406717	276240	322992	429725	19.561	18.8731	18.2649	18.0986	18.7682	288500	319662	343084	330325	414241
M2595	POS	159.033	C00262	Hypoxanthine	Pseudoalkaloids	178416	368996	508158	186983	192689	113856	114441	132311	139705	74847.5	182313	178049	200078	156941	185941	131005	118874	125906	128779	88937.9
M1528	POS	199.132		3-Cyclohexyl-3-oxopropanoic acid ethyl ester	Keto acids and derivatives	517.759	974.872	3546.04	594.278	791.147	350400	377436	189690	236235	103589	908.055	1570.78	3989.59	1865.64	1915.82	378036	355021	604936	472637	416786
M1015	POS	601.424		Heteroxanthin	Prenol lipids	19.2735	19.5631	19.0466	18.3172	1218.26	364717	328076	306306	168055	556254	1845.09	17.6731	18.5148	595.386	17.5694	371017	413716	286873	240152	457482
M494	NEG	881.49		(3.beta.,5.Xi.,9.Xi.)-23-Hydroxy-3-((.beta.-D-xylopyranosyl-(1->3)-6-deoxy-.alpha.-L-mannopyranosyl-(1->2)-.alpha.-L-arabinopyranosyl)oxy)olean-12-en-28-oic acid		243701	153297	152831	133179	85408.8	74378.2	255745	60536	109038	115307	156441	225801	38014.8	88330.8	98202.6	326610	314672	299056	347412	213733
M1229	POS	355.149		Lansiumarin_C		259173	234212	231509	213644	134498	57082.1	115684	37732.8	45207.3	107696	216488	200064	332473	502594	109459	134438	264585	60393.4	118607	102582
M391	POS	347.219	C05488	Cortexolone	Steroids and steroid derivatives	463.258	2087.81	4370.74	1582.3	3568.58	163136	194985	236564	627025	252405	17.9634	1738.45	705.204	4257.11	1443.02	452231	184737	323919	720753	300421
M394	POS	347.219	C02140	Corticosterone	Steroids	463.258	2087.81	4370.74	1582.3	3568.58	163136	194985	236564	627025	252405	17.9634	1738.45	705.204	4257.11	1443.02	452231	184737	323919	720753	300421
M745	NEG	321.208		1-(3,5-Dihydroxyphenyl)-12-hydroxytridecan-2-one	Fatty Acyls	2662.21	4093.39	1746.25	1944.06	1544.05	231103	184680	85702.2	65144.4	1.09952e+06	5164.15	1835.49	7158.99	3850.94	5063.15	391411	621474	270442	289252	191137
M2301	POS	494.284		Cytochalasin H	Pseudoalkaloids	84643	84985.3	160970	159108	101802	147895	206735	128379	167622	116007	323417	102967	424377	302823	235518	129125	163824	122109	125131	160677
M1929	POS	520.231		Oxalicine B	Meroterpenoids	6729.57	9510.94	11808.4	5264.73	5718.85	492964	112921	436594	312489	125961	6408.42	5299.29	5056.42	6681.88	9988.85	344309	332803	363974	551062	299278
M1927	NEG	285.171		2-Dec-9-enyl-3-hydroxypentanedioic acid	Fatty Acyls	20.0495	18.5749	18.0557	18.1481	17.8629	306487	367542	202453	245138	113863	19.561	18.8731	18.2649	18.0986	18.7682	464906	417775	524522	425604	363207
M442	NEG	191.108		4-(4-Ethylphenyl)butanoic acid	Benzene and substituted derivatives	20.0495	1210.15	283.878	18.1481	17.8629	318760	366258	99137.5	56801	30.7835	19.561	281.651	2499.49	18.0986	2121.8	375610	441466	811380	536157	417590
M1859	NEG	477.248		3-[8-(2-Hydroxypropan-2-yl)-3-methoxycarbonyl-3,4a,7,10a-tetramethyl-5-methylidene-1,4-dioxo-6,6a,8,9,10,10b-hexahydrobenzo[h]isochromen-7-yl]propanoic acid	Steroids and steroid derivatives	530.633	891.919	1134.9	1037.08	825.593	392289	454495	351778	208069	40122.5	156.475	385.927	606.642	202.455	455.306	389108	450113	471269	352561	307886
M649	POS	181.086		6-Ethyl-2,4-dihydroxy-3-methylbenzaldehyde	Organooxygen compounds	19.2735	19.5631	19.0466	18.3172	18.4354	117745	142727	94644	126416	146786	17.9634	17.6731	18.5148	17.7504	17.5694	408228	574795	563174	485954	759917
M1909	NEG	723.216		Melitidin	Flavonoids	108960	48953.5	18511.1	20266.8	2522.85	219770	290155	195949	236447	162562	296883	583543	23851.9	38529.8	36613	208965	247785	240423	257367	180265
M1096	POS	318.24		Drofenine	Benzene and substituted derivatives	97608.4	373463	28178.8	191148	91348.1	92708.6	488649	17.0754	18.6836	19.4675	78410.9	309723	68782.2	318718	1.09667e+06	64259.7	55886.2	50181.4	18.4554	19.3632
M1744	POS	273.184		Geranyl_phenylacetate		19.2735	19.5631	19.0466	18.3172	18.4354	339383	361028	239272	311366	127529	17.9634	17.6731	18.5148	17.7504	17.5694	347325	330512	536111	456465	354310
M2234	POS	390.14		tadalafil		8767.34	9553.22	6641.51	8827.01	11698.7	485114	359884	279822	320942	203412	5372.45	7306.93	10602	9894.81	10612.3	348056	333753	347022	351953	273353
M607	NEG	359.099		1-O-(3-Hydroxy-4,5-dimethoxybenzoyl)hexopyranose	Tannins	48437.5	61321.2	52855.9	48396.1	40994.1	254169	333554	242501	310604	515570	39348.5	26641	36068.9	35993.9	33837.1	203222	205236	217693	269433	416145
M890	POS	233.153		Naphtho[2,3-b]furan-2(4H)-one, 4a,5,6,7,8,8a,9,9a-octahydro-3,8a-dimethyl-5-methylene-	Sesquiterpenoids	398.603	7704.57	1160.01	610.177	18.4354	588413	369219	171297	87352.1	101344	17.9634	8206.85	1378.49	2970.34	34258.7	417562	457253	543216	289855	304531
M15	NEG	115.076	C21399	Isocaproic acid	Fatty Acids and Conjugates	128025	137158	128583	118915	124905	244446	191979	229891	156199	140760	121656	141265	111356	116487	150695	201922	365617	219744	143918	211848
M3	NEG	115.076	C01585	Caproic acid	Fatty Acids and Conjugates	128025	137158	128583	118915	124905	244446	191979	229891	156199	140760	121656	141265	111356	116487	150695	201922	365617	219744	143918	211848
M1156	POS	221.117		Ethyl_2-benzylacetoacetate		8443.45	9665.82	9120.61	8115.07	10819.2	207968	207073	227451	284509	566692	11423.5	9419.23	10609.8	8533.8	10889	200912	262714	435667	315061	568350
M667	POS	207.065		6,7-Dimethylesculetin	Coumarins	21917.9	32160.1	19601.2	21272.5	27688.7	238556	284180	307988	304183	261267	39537.4	23370.9	21135.5	28065.6	35562.7	448182	268131	239152	344817	404915
M910	POS	617.513		1,2-Dilinoleoylglycerol	Fatty Acyls	337237	267883	420699	674716	106772	17.5052	147134	17.0754	18.6836	19.4675	60196.9	233806	18.5148	102970	133972	73167.5	78682.9	194595	347224	188614
M1029	POS	201.075		3-Amino-3,5-dihydro-4H-pyrimido[5,4-b]indol-4-one	Pyrrolopyrimidines	319746	377245	286953	258600	319818	9398.24	8579.92	10116	11695	15783	359556	452200	274199	254837	336429	11150.7	10850.7	9024.88	12358.3	15623.2
M1425	POS	443.384		Erythrodiol	Prenol lipids	183498	290959	108900	70662.5	19118.4	57765.5	106075	100360	101937	56977.6	348351	74634.6	441396	595556	241472	168691	55254.3	66744.9	11183	252755
M1147	POS	281.175		Brefeldin A	Macrolides	1383.7	14365.6	3135.08	14482.5	12966.8	120052	271115	105716	377943	361058	8945.28	1212.03	7194.36	1643.32	11638.6	275584	254931	384827	776441	345265
M743	NEG	253.145		(3E,5E)-2-(4-Methoxy-4-oxobutyl)nona-3,5-dienoic acid	Fatty Acyls	6610.81	6827.96	6407.97	8375.19	10011	265034	452389	106149	261186	54792.1	6433.13	7147.29	22049.4	14318.2	19554.5	427370	366352	485388	388972	430694
M79	POS	106.05	C00716	Serine	Small peptides	356738	374247	337815	363118	341829	26288.3	6479.54	17.0754	50519.6	19.4675	316616	308186	302196	285360	257509	18.9358	1807.83	11420	18.4554	19.3632
M509	POS	235.169		3,5-Di-tert-butyl-2-hydroxybenzaldehyde	Organooxygen compounds	19.2735	1236.21	5621.03	1262.54	959.166	384239	319361	209616	223606	125403	986.845	1192.43	11759	4358.88	2361.28	347001	340438	550725	408755	400882
M1651	POS	257.189		N,N'-Bis(4-hydroxycyclohexyl)urea	Organooxygen compounds	404.06	19.5631	1307.95	367.851	1320.27	330823	256417	248876	350356	140803	17.9634	17.6731	18.5148	1999.48	17.5694	383881	297122	458136	497372	365707
M529	POS	153.091		(Dimethoxymethyl)benzene	Benzene and substituted derivatives	242901	172475	215685	88939.8	27919.8	19261.5	221372	149997	69483.3	28367	386107	46485.9	553112	493840	219528	78439.1	32478.8	28171.7	19700.4	230217
M377	POS	192.065	C05596	Hydroxyphenylacetylglycine		261862	299319	319071	279504	349116	28893.7	15967.6	14137.8	12379.2	68246.6	376510	430736	190438	304785	275927	8969.93	8902.38	7163.05	11190.9	59670.8
M1900	NEG	579.173		(1S)-1,5-Anhydro-6-O-(6-deoxy-.alpha.-L-mannopyranosyl)-1-((2S)-5,7-dihydroxy-2-(4-hydroxyphenyl)-4-oxo-3,4-dihydro-2H-chromen-6-yl)-D-glucitol	Flavonoids	18673.5	6684.35	3393.89	3920.55	5574.67	438603	221846	34971.4	53635.3	164670	14193.4	29449.2	7677.22	14212.2	5862.83	119989	368537	408197	52403.4	1.34719e+06
M1061	POS	320.112		Tetrodotoxin	Guanidine alkaloids	424770	374061	350671	334134	256943	6943.17	3283.48	3499.4	6567.11	11965.7	323741	312039	285889	403320	190752	2547.44	1009.19	3682.47	6437.41	16475.8
M102	POS	192.065	C05635	5-Hydroxyindole-3-acetic acid	Tryptophan alkaloids	261542	298953	318681	279162	348689	28858.4	15948	14120.5	12364	68163.2	376050	430210	190205	304412	275590	8958.97	8891.5	7154.29	11177.2	59597.9
M654	NEG	455.171		1-Piperidinecarboxamide, N-3-pyridinyl-4-[[3-[[5-(trifluoromethyl)-2-pyridinyl]oxy]phenyl]methyl]-	Piperidines	3271.36	2242.22	18.0557	1580.43	17.8629	385010	622720	209757	81198.1	47457.3	844.378	1698.63	2107.09	3003.55	788.054	357049	500577	507781	233082	358485
M2430	NEG	469.171		2H-Pyrido[3,2-b]-1,4-oxazin-3(4H)-one, 6-[[5-fluoro-2-[(3,4,5-trimethoxyphenyl)amino]-4-pyrimidinyl]amino]-2,2-dimethyl-	Benzene and substituted derivatives	606.903	139.81	404.473	601.998	373.801	123085	133585	113841	145649	310540	614.85	555.75	103.58	18.0986	483.665	418219	488614	515912	415200	644541
M1757	NEG	487.219		Vardenafil	Benzene and substituted derivatives	3008.32	2365.53	2648.13	3712.87	1415.74	136681	209325	315061	212493	600692	3036.9	2589.49	3437.26	1325.93	1828.97	592841	395846	296277	292894	202053
M2353	POS	503.305		CRUSTECDYSONE		117430	106756	116232	107072	117475	91729.7	124938	108008	452406	114646	126503	94031.6	110365	126159	109906	127243	580558	113260	267072	162138
M1256	POS	294.191		Amitraz	Benzene and substituted derivatives	293.901	3678.86	162.377	195.067	183.171	360658	345587	262498	205250	61659.4	17.9634	2128.53	18.5148	1299.23	22274.7	446327	371430	563472	286246	339756
M401	NEG	528.183		Nilotinib (monohydrochloride monohydrate)	Benzene and substituted derivatives	8280.86	5616.38	4751.85	4823.08	4868.25	339296	727251	129000	73104.2	24223.5	4699.14	3890.59	7408.43	8529.35	4609.9	316338	471000	518209	259894	353758
M1227	NEG	465.104		2-Hydroxy-5-((2S,3S)-3,5,7-trihydroxy-4-oxo-3,4-dihydro-2H-chromen-2-yl)phenyl .beta.-D-glucopyranoside	Flavonoids	155123	102918	176730	172988	103924	320100	336889	181646	244847	231150	92301.8	182334	49399.4	150105	42319.3	73356.1	159116	107074	221083	165233
M2635	NEG	545.131		Apigenin 7-O-[beta-D-apiosyl-(1->2)-beta-D-glucoside]		26829.8	11278.8	5944.13	7829.51	7104.49	223963	188098	226378	289800	480031	89843.6	164556	13400.2	17529.1	17322.3	297689	341971	320631	312325	221326
M885	NEG	211.134		9,10-Dihydrojasmonic acid	Octadecanoids	34240.4	50830.6	30326.3	31262	33680.3	538365	223260	284934	161342	91532.7	52622.5	21851.3	72697	47098.3	51662.9	267576	311180	430320	198222	322439
M1919	POS	102.055		Prop-2-en-1-yl carbamate	Carboxylic acids and derivatives	255618	214215	251235	167181	209236	115260	70970.7	131279	46240.2	55541.3	262519	292871	198483	307137	337996	92944.7	44219.6	51146.4	74938.2	53844.8
M2383	POS	531.243		Strictosidine		11325.8	7624.93	5324.99	6640.72	7290.17	435474	112702	125879	500655	380054	5677.25	7608.12	5391.3	6341.6	6491.05	189408	242695	317627	308222	548173
M2243	NEG	809.406	C07201	Vinblastine	Carboxylic acids and derivatives	566038	277188	181950	152725	357993	1353.83	1513.44	1403.5	23611.4	9706.12	262967	603250	302280	172645	276428	8829.27	2453.11	3587.95	7632.46	3538.46
M1452	POS	370.17		Gly-Phe-Phe	Carboxylic acids and derivatives	7153.66	8237.64	8980.69	7184.67	5602.47	278906	268837	277828	375993	543173	5956.05	6080.91	6962.21	2549.2	3329.3	289840	228289	248634	314925	324173
M186	NEG	313.093		Glucovanillin	Phenolic acids	1796.2	2907.48	2228.95	3956.3	4626.33	313586	303804	268654	329847	550254	2577.38	2339.49	4376.99	1916.8	2732.36	247092	191788	257070	322152	393333
M2379	NEG	251.129		N-Cyclohexyl-N'-(3,5-dimethyl-1H-pyrazol-4-yl)thiourea	Azoles	26621.8	8470.7	9490.15	36863.5	12725.9	298304	343545	193294	178478	88012.1	356518	8160.46	63784.5	15199.4	23462.6	345211	293980	348619	251221	303298
M77	POS	298.096	C00170	5'-Methylthioadenosine	Nucleosides	301927	291320	330741	308643	184375	53661.2	58885.7	52167.9	47008.5	50610	193982	180828	227289	266605	210909	90396.2	81867.7	88565	64280.2	99728
M2444	POS	295.138		Dianisalacetone	Phenol ethers	152052	195906	161130	186756	200714	162182	138352	146836	115329	165455	175708	181986	198647	150495	138209	156043	110418	158579	127038	155435
M2376	POS	634.452	C00350	PE(14:1(9Z)/14:0)	Glycerophospholipids	31954.7	21379.9	26362	16988.9	11658.6	176439	218531	353388	302227	588338	20823.5	18007.3	26823.3	27814.7	17409.1	156006	220721	220630	330989	388964
M660	POS	209.117		Thymoxyacetic acid	Benzene and substituted derivatives	4150.18	24057.5	5941.79	8666.7	21816	264493	230461	305266	404869	144387	33684.4	33244	24329.8	25255.5	22986.7	393183	297989	342258	356536	231726
M2034	POS	563.151		Gambiriin_B3		195210	74233.4	19025.8	27568.7	37196.1	96986.9	97098.4	78440.2	98501.9	236092	520546	1.04366e+06	41025.8	72387.1	59686.9	92237	78239.3	89845.2	92586.9	122575
M1155	POS	209.153		(5alpha,8beta,9beta)-5,9-Epoxy-3,6-megastigmadien-8-ol	Benzopyrans	19.2735	19.5631	514.69	18.3172	18.4354	273033	390270	241387	628265	1.27297e+06	17.9634	17.6731	748.393	17.7504	17.5694	43606.5	17.1138	46878.4	107428	164623
M1945	NEG	387.057		2-[4-Acetamido-3-[(4-chlorophenyl)thio]-2-methylindol-1-yl]acetic acid	Indoles and derivatives	92031.2	79475.2	79962.7	74007	92890.9	83953.4	201930	147439	137574	464389	72318	69152.1	63963.6	62381.7	80763.5	219823	157187	214196	282502	493049
M466	POS	153.127		Dehydro-1,8-cineole	Pyrans	128116	87630	68103.4	40056.1	16461.3	233399	252479	278411	153709	440723	216237	26926.3	279652	182968	103853	82137.6	84638.7	98228	97333.4	297629
M986	POS	738.537		PC(34:3)	Glycerophospholipids	160601	131313	193417	120143	142281	135875	160322	152909	149622	133344	140091	124987	140107	218611	148100	213196	163309	145605	221406	161018
M431	POS	778.539		1,2-Di-(9Z,12Z,15Z-octadecatrienoyl)-sn-glycero-3-phosphocholine	Glycerophospholipids	10568.4	19.5631	5490.86	18.3172	18.4354	119381	132630	195013	496255	1.11208e+06	17.9634	4220.8	18.5148	17.7504	17.5694	146558	127003	191446	195213	418387
M2876	NEG	83.0139		2-Oxobutanoate		45625.6	63567.8	44966.2	45354.4	54882.8	138902	278566	202968	224813	316402	60031.7	69513.7	54725.4	62881.8	41085.1	249597	283032	256711	232035	425312
M596	POS	387.201		2-Cyclohexen-1-one, 4-[(1E)-3-(.beta.-D-glucopyranosyloxy)-1-buten-1-yl]-4-hydroxy-3,5,5-trimethyl-, (4S)-	Fatty Acyls	19.2735	19.5631	247.059	18.3172	18.4354	363087	432640	369593	501529	1.20963e+06	17.9634	17.6731	18.5148	17.7504	17.5694	31240	15328.5	48204.5	57769.1	112312
M2860	NEG	510.22		Verruculogen	Peptide alkaloids	1488.07	2042.55	1669.94	2397.11	2432.97	64656	290613	324808	669922	520238	2072.88	3016.67	3315.07	2366.27	14240.1	120573	185730	235899	541227	152518
M450	POS	275.2	C07254	Nandrolone	Steroids and steroid derivatives	6690.85	21183.9	12173	17470.4	13415.6	350306	341499	136558	114344	137229	1213.77	11295.1	5055.13	16078	54879.7	277105	356193	575117	322593	356609
M10	NEG	221.155		2,5-Di-tert-butylhydroquinone	Benzene and substituted derivatives	84949.6	97009.7	130656	64456.4	69179.9	209203	237168	192041	203823	167954	98535.5	74071.6	103570	133760	169093	216313	243612	208549	157115	264082
M1920	NEG	230.981		4-Bromo-1-ethyl-3-methyl-1H-pyrazole-5-carboxylic acid	Azoles	128841	128069	122937	127141	124347	179138	183228	164113	172643	207162	134045	129319	132185	122769	120237	180192	183291	189491	190262	203874
M1113	POS	201.097		2-[(1,2-Dimethyl-4-nitro-1H-imidazol-5-yl)amino]ethanol	Azoles	220142	89622.3	225428	34085.8	199969	205887	113268	108322	220973	217651	189993	85783.8	212373	193277	182588	128767	77291	215134	103521	86768.7
M1796	POS	519.197		gossypol		16631.1	12129	15368.5	12133.2	8146.95	262511	253799	205556	512643	868533	8113.13	12391	8299.05	13354.3	3531.17	103279	101374	146923	206902	320845
M1755	NEG	489.198		6-O-Hexopyranosyl-1-O-((2,6,6-trimethylcyclohexa-1,3-dien-1-yl)carbonyl)hexopyranose	Organooxygen compounds	20.0495	18.5749	18.0557	622.799	17.8629	123739	138222	122177	201661	268254	19.561	18.8731	18.2649	18.0986	18.7682	366782	416804	451691	383610	603934
M2152	POS	119.019		Dihydro-4-mercapto-3(2H)-furanone	Dihydrofurans	126147	68817	118929	115073	99277.5	235466	213575	211208	230883	361399	36510.7	41274.7	38394.9	82059	48541.3	123037	180385	121660	148949	473380
M2117	NEG	471.223		Benzoic acid, 4-[[(1R,2E,4E,6Z,9Z)-1-[(1S)-4-carboxy-1-hydroxybutyl]-2,4,6,9-pentadecatetraen-1-yl]thio]-	Fatty Acyls	138.606	18.5749	87.6613	18.1481	250.248	229059	172466	203755	240759	571569	246.799	310.715	18.2649	18.0986	255.947	386843	449532	202318	420256	191860
M1243	POS	135.083		4-Methylacetophenone	Organooxygen compounds	77973.8	135950	136421	60907.8	330354	168662	177206	140523	277579	154489	67035.2	108206	272800	130918	80906.4	157095	136897	200361	131393	123206
M1198	POS	343.226		(15:3)-Anacardic acid	Aromatic polyketides	3623.22	3937.77	6061.54	4080.35	4313.1	299846	397663	407278	312653	199216	4556.04	3957.87	4765.16	3086.1	2257.61	181183	384477	393513	156610	286522
M166	NEG	151.04	C05576	3,4-Dihydroxyphenylglycol	Tyrosine alkaloids	189697	169747	138776	151724	167372	136348	156771	127153	154590	218339	150849	123096	79404.7	147437	114573	179527	143259	150390	150130	205324
M516	NEG	349.202		8-iso-15-keto-PGE2	Fatty Acyls	4377.72	3443.14	1433.54	4278.63	656.63	160800	7679.76	5460.78	13018.3	1.8298e+06	5106.63	3525.32	2995.55	4091.96	5281.69	270927	382328	19332.1	147023	182780
M1737	POS	143.055		Naphthalene_epoxide		94668.2	54099.2	86500.6	82221.9	81888	262021	246077	223137	250237	352500	42822.7	38448.4	44109	49939	46389.4	140106	213393	157973	157772	424842
M635	NEG	243.103		batatasin III		2821.92	2190.8	1089.88	1773.96	2111.38	189620	209445	85412.6	25999.3	313637	3150.92	855.999	1042.65	2014.73	2437.19	1.02607e+06	450526	199737	311588	203187
M1937	POS	419.169		(R)-Byakangelicinn_2'-(3-methylbutanoate)		13129.3	34863.9	5073.19	9265.44	26987.2	370726	373991	311781	370042	377588	3501.7	6589.31	1394.6	3322.39	26458.2	265023	229593	258042	207328	136430
M790	NEG	607.166		Spinosine	Flavonoids	31340.6	31638.7	42166.1	36161.8	27250	124891	238312	154854	127216	1.04648e+06	40169.1	18539.1	18622.8	29521.8	57211.6	159247	161955	158645	166717	358806
M521	NEG	351.135		3-[6-Amino-5-(3,4,5-trimethoxyphenyl)-3-pyridyl]phenol	Pyridines and derivatives	20.0495	587.048	18.0557	18.1481	17.8629	47936.5	4165.42	5222.77	6128.33	13874.1	19.561	814.805	18.2649	18.0986	326.539	991368	1.61766e+06	21274.8	309414	10624.1
M827	POS	127.039	C11918	Maltol	Cyclic polyketides	26167.9	24033.5	22809.9	17357	25757.7	181823	172373	164712	249007	912887	23200.1	25467.3	17317.1	15188.9	22352.6	291523	181167	178180	181933	294401
M1807	POS	537.301		Corchorosol_A		26604	27171.5	15127.1	33967.1	32165.7	192463	127851	307458	636879	572777	29371.7	27521.4	32599.8	24070.1	9078.6	248116	179108	70788.1	239984	193246
M232	NEG	103.004	C00383	Malonic acid	Fatty Acids and Conjugates	62737.1	46160.4	98655.6	65186.8	54064.3	214975	325288	203861	238789	218077	64367.3	88263.1	58839.2	54555.6	84941.3	200909	221333	240605	231367	233709
M1466	NEG	681.239		Epipinoresinol-4,4'-di-O-.beta.-D-glucopyranoside	Lignan glycosides	9671.69	36986.3	18501.9	11519.1	22191.1	363226	313680	250956	339819	195167	7068.29	12561.3	4702.51	6819.07	43729.4	355235	221434	339787	282230	170358
M1732	NEG	711.25		4-((1S,4R)-4-(4-Hydroxy-3,5-dimethoxyphenyl)tetrahydro-1H,3H-furo[3,4-c]furan-1-yl)-2,6-dimethoxyphenyl 2-O-((2S,3R,4R)-3,4-dihydroxy-4-(hydroxymethyl)tetrahydrofuran-2-yl)-.beta.-D-glucopyranoside	Lignan glycosides	193790	9770.15	136715	112384	4111.04	158586	173190	152329	179218	211142	221396	225486	148158	143338	6385.96	198986	185611	197367	142964	202287
M309	NEG	161.046	C00159	Mannose	Saccharides	129426	122698	101490	119232	123477	167827	182986	164964	181521	197537	129579	112897	97590.9	128679	123620	176909	197217	158498	182805	202680
M1691	POS	189.039		(Z)-But-1-ene-1,2,4-tricarboxylate	Carboxylic acids and derivatives	19.2735	19.5631	19.0466	18.3172	18.4354	175350	335242	214180	292769	189402	17.9634	17.6731	18.5148	17.7504	17.5694	268511	341639	411409	375601	395467
M692	NEG	451.233		19-Noretiocholanolone glucuronide	Steroids and steroid derivatives	470.837	741.517	2115.33	1364.31	2253.2	277805	354386	176897	189351	24567.1	845.205	1881.27	570.023	5863.78	2577.31	353996	580363	366684	408516	234726
M296	NEG	115.04		Levulinic acid	Fatty Acids and Conjugates	129992	125794	206751	103810	106358	274000	155663	147521	150611	161743	111375	113711	116533	114160	145245	191420	155998	153769	181358	137680
M258	NEG	193.123		Hexylresorcinol	Phenols	16099.4	14989.5	14979.8	13499.9	12455.3	596854	122777	206154	374396	82028.7	14531.9	15238.5	10018.3	10206.5	9752	168339	259959	698195	159490	174527
M2758	NEG	288.093		Butein	Flavonoids	1812.39	1933.64	1110.3	3246.43	2662.79	8594.77	11494	1791.31	6405.35	4901.91	1066.33	5617.14	18.2649	6205.38	1135.32	252522	358371	297908	587339	1.40963e+06
M997	NEG	659.33		Capsianoside I	Fatty Acyls	284.044	18.5749	18.0557	18.1481	17.8629	186068	299372	165875	317709	387460	19.561	295.137	18.2649	334.202	18.7682	196161	278610	245353	429911	446538
M2637	NEG	176.04		N-Formylmethionine		28043.1	23933.1	18201.1	22194.4	4574.64	223979	733937	99610.4	224264	489426	23950.5	22670.9	3459.14	17285.9	18331.2	105411	221463	187823	243037	241542
M2002	NEG	388.198		Alfuzosin	Diazanaphthalenes	20.0495	18.5749	685.313	1955.08	138.969	196737	369270	155191	170538	116668	19.561	18.8731	692.804	293.94	18.7682	377565	413035	347794	385881	402507
M1631	POS	291.272		sclareol		59927.1	643265	74956.7	35430.9	47460.6	17.5052	17.8105	17.0754	661087	22010.5	92985.5	89608.4	284287	236494	426021	262269	17.1138	17.8967	18.4554	19.3632
M673	POS	160.075		8-Methylquinolin-2(1H)-one	Quinolines and derivatives	780.395	617.402	19.0466	508.238	1288.68	86276.4	88269	79185.3	80184.8	489709	5184.91	4109.84	3370.84	1957.59	4370.98	686434	865113	148281	220735	164829
M1503	POS	345.246		Testosterone propionate		236.119	13489.1	19.0466	232.346	18.4354	287855	329156	196885	208576	87356.7	17.9634	2804.25	18.5148	6326.93	79299.6	330546	277784	425818	361700	312669
M1358	POS	269.175		9-(Acryloyloxy)nonyl acrylate	Fatty Acyls	4894.72	2501.68	5996.17	3433.9	2638.11	108441	245672	173462	530587	333318	3263.09	6615.61	3507.34	3624.82	3088.36	270070	155884	283522	531414	234214
M2105	NEG	226.996		Thiolutin	Organonitrogen compounds	12243.4	25569.8	23146.2	15399.8	5217.3	584225	486685	335081	348483	205505	29284.7	25265.8	37056.9	30439.2	31979	130190	166943	147896	155316	110199
M780	POS	244.263		3-Dodecyloxypropylamine	Organooxygen compounds	170742	183169	154302	153860	188067	127788	166275	136149	110953	108715	131523	147648	118809	153190	155897	154804	102459	137084	144936	155062
M1248	POS	351.253	C14594	Tetrahydrodeoxycortisol	Steroids and steroid derivatives	10222.1	2458.75	41044.3	35113.8	23393.8	134798	118667	63246.5	382210	313784	28919.8	24198.2	40631	39090	39304.8	274005	130773	259357	580412	359429
M1218	NEG	198.942		2-Bromo-5-hydroxybenzaldehyde	Organooxygen compounds	117846	134861	235763	127168	128557	109024	162421	148605	131206	283826	136122	145218	111677	217938	3400.26	142098	142429	129913	126188	165803
M406	POS	349.198		Linaprazan	Imidazopyridines	19.2735	841.734	1088.22	1285.67	412.19	312945	298801	262275	251349	118024	1220.23	743.623	3508.21	1965.59	2029.18	324232	287309	381773	346898	302729
M1668	POS	569.429	C06098	Zeaxanthin	Prenol lipids	28565.5	36934.5	30354.8	71726.1	57174.7	201170	252675	201880	259710	266696	47289.7	42346	111336	29437.4	73263.9	268713	168879	232894	202069	315261
M1432	NEG	431.12		Licoagroside B (Not validated)		157584	76108	254347	210831	125409	47097	57104.5	34327.7	52283.1	49894.4	377742	266995	438784	378310	322575	6649.54	7983.34	18692	12926.1	30.8365
M1391	POS	512.501		Cer(d18:0/14:0)	Sphingolipids	302507	123644	78290.9	146829	114364	104226	109486	79243	263335	133864	153669	96071.9	82566.9	101046	199900	135852	144328	204679	155013	162806
M2389	POS	330.139		Pesticide6_Tebuconazole_C16H22ClN3O_1-(4-Chlorophenyl)-4,4-dimethyl-3-(1H-1,2,4-triazol-1-ylmethyl)-3-pentanol		277689	274836	236706	248478	216245	57981.4	63145.6	87442.9	151482	104748	130864	122006	215442	253856	70772.1	87776.3	60852.7	63579.6	89366.9	77644.7
M1296	POS	133.141		2,2-Bis(aminomethyl)propane-1,3-diamine	Organonitrogen compounds	123646	145724	142304	128823	135051	161060	155408	150719	150466	184558	114290	127524	125328	139812	126478	162122	142779	142634	156363	166280
M896	NEG	343.139		2-[1-hydroxy-1-(4-methoxyphenyl)propan-2-yl]oxy-6-(hydroxymethyl)oxane-3,4,5-triol		3206.57	3984.94	7566.77	7381.57	1623.64	226900	630748	268093	41557.8	35051.5	1630.27	1399.8	379.33	2127.25	5559.4	314007	373298	731939	80212.4	139674
M2210	POS	332.206		(+)-Mahanimbicine	Indoles and derivatives	190.9	4248.51	763.915	1610.3	471.195	232582	264281	153131	256204	34838.1	357.165	2025.31	308.697	881.844	6215.31	506545	301108	353058	467394	278286
M1982	POS	339.154		Nicotine N-.beta.-D-glucuronide	Organooxygen compounds	19.2735	19.5631	19.0466	18.3172	18.4354	208790	213937	200171	262270	658434	17.9634	17.6731	18.5148	17.7504	17.5694	159344	203468	253237	306235	391879
M1399	NEG	297.135		Hydroheptelidic acid	Prenol lipids	18691.2	40879.7	21364.1	31794.3	23462.6	105906	166110	112107	58316.3	69574.6	68579.4	42213.2	60844.9	49128.7	72962.2	397005	784174	386396	159843	177629
M793	NEG	313.093		(4-(.beta.-D-Glucopyranosyloxy)phenyl)acetic acid	Organooxygen compounds	235884	198386	196844	210140	187049	88144.6	129788	83960.2	120068	153956	185977	176525	79642.7	134126	87617.3	97474.2	116110	124214	83073.5	135180
M2223	POS	255.107	C07819	Dyphylline	Imidazopyrimidines	9022.2	6206.32	5471.75	6165.25	3820.86	330228	240329	268593	170608	57914.4	3494.34	10605.3	11826.7	13554.2	13009.2	273628	326118	375502	502568	195188
M2853	NEG	481.208		3-(O-Geranylgeranyl)-sn-glycerol 1-phosphate		2582.3	410.013	3495.71	6534.93	4941.56	166260	260213	92874.6	75964.9	91796.3	5489.15	3436.9	2883.25	18.0986	17130.7	337494	572302	375991	303356	499099
M740	NEG	281.213		12(S)-Hydroxy-16-heptadecynoic acid	Fatty Acyls	18933.4	21564.8	26573.2	18043.5	18059.6	223148	322302	171242	137413	34763	21763.1	24331.3	23871.3	18879.1	23417.5	360437	421587	484768	295784	145712
M1669	NEG	821.431		.beta.-Acetyldigoxin	Steroids	106886	20612.9	95644	95184.7	85386.6	234430	27162.5	59105.9	65696	54284.5	492659	8708.5	337868	233834	86859.3	212549	99458.4	123585	306808	53197.8
M1046	POS	545.384		Ganoderic_acid_Mi		2841.26	9183.3	2546.63	1728.1	6434.2	140312	261255	146793	451814	613143	4869.57	10489.2	18.5148	1624.7	1106.05	156916	183769	134873	325199	343052
M2397	POS	494.259		Imatinib	Azolidines	3490.31	4037.97	6174.43	7353.65	4345.22	198925	187175	218816	248894	385375	14574.2	4976.44	18866.2	12979.3	12261.5	257171	248892	272686	233230	451047
M1976	POS	208.141		Meobentine	Phenol ethers	81129.2	74054.1	62195.6	55404	97317.8	143314	158630	130226	187726	387301	54721.8	93710.7	32857.2	45942.7	50164.3	183963	158827	228546	261119	304037
M920	POS	503.21		Artonin_A		295.628	1080.16	19.0466	855.696	684.267	89115	388978	115236	427095	138095	17.9634	711.442	201.185	5229.32	17.5694	337781	212339	230442	673369	168249
M465	NEG	275.092		Visamminol	Chromanes	3929.96	3781.12	2107.18	2200.62	2198	336989	381221	11190.4	8335.53	19466.4	2329.1	1720.53	3759.33	4947.14	3145.2	332988	746552	212344	110883	599561
M525	NEG	159.103		8-Hydroxyoctanoate	Organic acids and derivatives	9418.37	7513.7	9623.92	10496.1	8705.17	337312	331630	196392	180884	60629.3	14418.4	12290.9	24298.9	10853.4	20850.5	276856	311315	406261	294713	263751
M2846	POS	237.112		3-Dimethylallyl-4-hydroxymandelic acid		2461.2	1440.24	1414.1	1787.92	2010.06	6483.89	7722.65	6606.81	5914.16	15541.9	1112.55	1307.53	1067.27	1819.76	1663.63	432722	510207	487510	547998	749562
M1051	POS	347.229		16.beta.-Hydroxyfurazabol	Steroids and steroid derivatives	147541	86526.9	112022	130647	7203.1	19035.8	53967.4	191265	93729.5	13497	369328	11212.7	534703	575099	18470.4	67018	32021.4	25933.8	38319	254647
M1899	NEG	343.212		2,3-Dinorthromboxane B1	Hydroxy acids and derivatives	3716.07	13542.2	12481.5	6155.95	3139.02	242272	209895	85773.6	56934.4	243172	29489.1	9836.63	90254.4	6025.54	19052.4	209616	361502	746152	199609	232333
M930	POS	164.074		S-Propyl-L-cysteine	Carboxylic acids and derivatives	269567	286539	236063	202686	173393	3036.99	5147.37	11028.4	7940.24	11034.8	291511	357177	242711	246503	298745	29025.3	31491.5	27279	27714	21569.1
M1491	NEG	322.094		Tazarotenic acid	Thiochromanes	4127.84	3939.05	2977.72	3080.81	3580.13	221340	367392	174466	394309	449719	2737.79	2321.38	2454.53	2174.91	2221.02	231646	156990	240136	265099	248898
M1829	NEG	497.13		Verproside	Monoterpenoids	9637.16	6506.47	10869.2	10585.2	7832.9	283344	32637.3	6002.52	26.3446	30.7835	11311.5	4419.49	8983.3	11338.1	13504.3	31994.4	373947	296737	35459.2	1.62311e+06
M1635	NEG	461.203		6-O-Pentopyranosyl-1-O-((2,6,6-trimethylcyclohex-1-en-1-yl)carbonyl)hexopyranose	Monoterpenoids	1255.47	3126.75	732.255	1381.3	2504.96	141474	847692	140377	100661	83726.8	1162.1	18.8731	575.808	1124.41	6254.55	222404	338566	231985	204601	444233
M1251	POS	365.193		Pelanserin	Diazinanes	19.2735	19.5631	19.0466	352.76	948.667	327520	272653	217171	74183.8	160408	423.26	498.534	180.546	17.7504	2534.9	418702	337712	421634	218378	319004
M2722	NEG	335.078		5-O-Caffeoylshikimic acid		29936.9	18234.1	24615.6	18246.4	23118.6	316595	572859	147704	293044	211574	13062.9	16633.6	12553.3	16131.8	11444.1	215185	146392	142295	268290	272358
M1106	POS	436.217		Benzoic acid, 4-hydroxy-3-[[2-(4-tricyclo[3.3.1.1(3,7)]dec-1-ylphenoxy)acetyl]amino]-, methyl ester	Benzene and substituted derivatives	1112.44	1376.77	1271.04	574.244	1340.83	345864	283703	412204	484200	695800	684.756	1385.31	1840.68	499.294	898.387	116572	28767.9	106005	173972	110152
M320	NEG	579.21		Episyringaresinol 4'-O-beta-D-glncopyranoside	Lignans	16609	239047	63087.5	82008	170820	113594	179717	151508	199344	162348	55326.8	47646.4	32674.6	50540.3	238030	246005	143294	232235	96365.8	245680
M228	NEG	579.21		Acanthoside B	Lignans	16597.8	238886	63045	81952.6	170705	113517	179595	151405	199210	162238	55289.5	47614.2	32652.6	50506.2	237869	246351	143197	232078	96300.8	245514
M1433	POS	238.019		2-Chloro-N-[3-(trifluoromethyl)phenyl]acetamide	Benzene and substituted derivatives	9017.83	8467.74	10042.4	7623.91	8796.19	179742	167828	200358	337869	395490	10463	11536.3	6520.47	10782.1	7521.75	193249	228578	236704	223749	509976
M718	POS	211.096		2-Methoxy-4-(4-methyl-1,3-dioxolan-2-yl)phenol		17282.1	20483.6	11369.8	11828.8	19348.8	477707	275309	214311	272577	319933	14017.2	15350.5	13495.2	10876.3	23995.6	227179	234175	264809	126463	186277
M1827	NEG	639.157		2-(3,4-Dihydroxyphenyl)-5-hydroxy-7-methoxy-4-oxo-4H-chromen-3-yl 2-O-.beta.-D-glucopyranosyl-.beta.-D-glucopyranoside	Flavonoids	64948.2	74107	84585.7	73293.1	30511.6	27188.9	60344.5	196081	225763	379152	42090.1	34225.7	40295.8	40539.7	78117.4	318975	350240	20448.2	342208	260666
M1158	NEG	222.952		6-Bromo-4(1H)-quinazolinone	Diazanaphthalenes	141839	119079	134288	129498	127618	137330	149101	126345	151266	145734	139772	133169	196992	132381	127775	153563	166013	123747	144561	60038.7
M807	NEG	506.252		Cytochalasin D	Pseudoalkaloids	3393.23	1050.88	1970.37	195.927	855.691	335401	242503	136177	107456	51652.2	2037.75	3992.4	1648.82	998.674	1624.94	411837	486151	370737	308876	269483
M2290	POS	320.255		7-ethenyl-1,4a,7-trimethyl-3,4,6,8,8a,9,10,10a-octahydro-2H-phenanthrene-1-carboxylic acid		77832	343993	42867.3	168017	85294.1	128616	168669	55175.9	81533.7	84581.5	65895.7	122107	104449	129625	601456	102567	107637	150560	29280.6	81645.5
M1917	NEG	327.072		Bergenin	Coumarins	17542.8	20682	10382.4	18640.5	15970.4	154012	241653	198335	308632	547367	22275.9	18772.2	19898.3	17788.5	16052.7	181210	141590	229462	242880	306668
M558	POS	142.122	C02066	Tropine	Ornithine alkaloids	189125	83772.5	216011	130552	87093.2	103700	86467.9	147849	190664	127620	228338	127818	106398	93333.6	108478	95193.6	104944	118741	95923.9	284266
M1327	NEG	187.036	C03203	1-Hydroxy-2-naphthoic acid	Naphthalenes	86781.6	53926.3	123732	91792.1	60942.7	80568.9	96047.9	70271.8	84218	90913.2	234435	184928	308148	236014	246522	99771.3	112697	118992	156404	186692
M2107	POS	425.113	C18438	Azimsulfuron	Organonitrogen compounds	109656	96542.9	122045	82388.3	90582.6	151869	152483	160035	234189	326046	33645.4	36598	30297.5	49683.3	64406.1	142044	158888	149154	180255	342976
M1492	POS	91.054		Diethyl_sulfide		19.2735	19.5631	19.0466	18.3172	18.4354	169175	191231	172679	210369	165636	17.9634	17.6731	18.5148	17.7504	17.5694	347521	341570	375880	361829	372798
M853	NEG	251.114		Pro-His	Carboxylic acids and derivatives	40695	39650.2	38108.2	28858.7	27112.9	176884	77312.6	118846	251578	175183	59918.7	59267.5	31319.7	43889.6	22331.2	36767.6	374586	366316	271958	467919
M1830	POS	379.1		carbenicillin		2141.42	3156.71	3693.19	3109.3	3114.92	579604	510312	517715	502239	205969	2309.3	1306.95	3464.85	4664.46	3860.84	107322	70368.4	67182.1	70437.3	37947.6
M433	NEG	765.471		1,2-Dilinolenoyl-sn-glycero-3-phospho-(1'-rac-glycerol)	Glycerophospholipids	7636.37	8445.3	1800.94	5734.78	8999.39	202046	179821	189199	229713	342786	11512.2	9981.44	6744.05	9483.58	10625.7	213392	214687	349624	297448	397671
M766	POS	233.047		9-Oxo-9H-indeno[1,2-b]pyrazine-2,3-dicarbonitrile	Organooxygen compounds	129551	124984	178782	140442	114678	128633	118958	127758	152489	102849	121984	116923	176472	134809	114412	132281	147280	154085	156229	123244
M2912	NEG	612.166		Quercetin 3-O-[beta-D-xylosyl-(1->2)-beta-D-glucoside]		19752.2	15425.6	17018.4	21460	15813.2	202067	64591.2	8287.72	248251	273048	23335.2	17028.9	20785.5	18183.1	19980.8	378687	449565	26197.3	490174	365426
M663	POS	355.102		4-O-Caffeoylquinic acid	Phenylpropanoids	126030	104671	112716	88082.3	67022.5	111083	208850	79849.6	125152	257673	105039	99486.5	81747.7	115746	49273.8	156236	313229	105467	203303	181160
M819	NEG	353.1		Flavone base + 4O, 1Prenyl		45591.2	44412.4	16044.4	24440.7	59977	132815	204843	107925	142937	519638	57939.9	12268.6	22072.9	43428.1	31566.2	210431	308753	234767	214836	251611
M2165	POS	517.203		Khayanolide A	Fatty Acyls	358327	277905	298310	228715	185822	17124.7	9450.89	50093.9	51175.3	48737.3	186760	223900	167769	264021	104889	33999.4	36546.5	26812.4	41563	62811.3
M1186	POS	131.07		5-(1-Hydroxyethyl)oxolan-2-one	Fatty esters	182725	134469	194078	229329	127309	95819.3	155610	81488	62409.7	80207.8	192384	209275	206313	90926.6	148687	226381	54468.5	71269	55900.2	67306.2
M971	NEG	232.976		Thieno[3,2-b][1]benzothiophene-2-carboxylic acid	Benzothiophenes	281443	277384	94617	156450	206869	41601.9	40888.4	55203.4	63900.9	82637.8	254233	199820	167366	156811	294736	52189.2	41766.9	72607.3	78073.2	35927.2
M601	POS	153.127		(R)-Campholenic_aldehyde		12770.6	13502.8	13449.1	12370.2	12283.6	139387	211238	172914	357987	562264	14964	10975.8	12918.2	12565.5	18985.9	94147.4	138812	202001	212776	427546
M2248	POS	772.445		beta-D-Glucosyloxydestruxin_B		19.2735	1170.03	19.0466	1587.74	2367.79	111849	157494	72350.1	404940	391800	1203.06	17.6731	18.5148	2894.03	17.5694	166482	182524	162888	457168	536868
M1557	POS	335.124		Cappariloside_A		5805.15	4521.13	6210.91	5297.26	1059.76	224722	191895	201652	161972	557088	3289.92	4275.75	2193.66	2955.81	17.5694	224685	295585	174725	211719	368669
M1133	POS	321.13		Triciribine	Organooxygen compounds	119421	125357	130863	122248	130698	82928	75617.8	76870.4	241930	298697	130269	117022	124367	113806	118733	92980.9	255385	83312.6	111048	89333.7
M1149	POS	225.148		Methyl jasmonate	Fatty Acyls	2259.36	1055.49	19.0466	949.546	700.235	240359	315111	151940	199746	95409.6	2426.14	2670.98	955.422	1555	2027.58	333227	291139	465760	246689	281520
M1418	POS	317.121		Vanilloloside	Organooxygen compounds	79590.3	114885	113041	103283	118716	172613	255578	157803	167117	266086	93376.2	107766	107504	87925.4	81143.4	111765	108243	108816	94468.4	177584
M63	NEG	263.14		Phe-Val	Small peptides	243796	272566	233015	175265	194584	23017.9	15929.4	22704.5	20831	24895.5	358187	169771	319337	265983	205636	17739.2	19183.7	10461.6	15711.6	15741.9
M446	POS	317.211	C09066	Cafestol	Naphthofurans	473.069	19.5631	3905.98	415.098	253.461	336148	309133	198164	236027	142125	724.38	1261.82	3296.73	1877.12	189.789	242142	293768	312727	202469	331604
M1443	NEG	479.25		(2S,3R,4R,5R,6R)-2-Methyl-6-[[(2R,3S,4S,5R,6R)-3,4,5-trihydroxy-6-[(E)-7-hydroxy-3,7-dimethyloct-3-enoxy]oxan-2-yl]methoxy]oxane-3,4,5-triol	Fatty Acyls	4745.12	4988.84	2882.88	4153.9	4074.36	284322	249140	116600	342658	210887	5202.76	3029.76	1704.27	3275.41	4484.87	104120	260142	232701	268817	499298
M691	POS	304.299		1-Hexadecylpyridinium cation	Pyridines and derivatives	46176.2	125126	88529.4	62431.5	96835.7	135236	102439	131539	146520	188079	70411.9	55520.7	165712	89213.4	53233.7	126266	99473.4	150934	424350	247385
M1184	NEG	487.145		(2E)-3-(4-((2-O-((2S,3R,4R)-3,4-Dihydroxy-4-(hydroxymethyl)tetrahydrofuran-2-yl)-.beta.-D-glucopyranosyl)oxy)-3-methoxyphenyl)prop-2-enoic acid	Organooxygen compounds	7507.89	24321.7	15912.8	7153.47	19116.3	151222	155759	123846	121488	895379	17723.3	6618.91	6241.66	7495.15	25932	142727	239818	234747	150531	250452
M1464	POS	367.139		7-beta-D-Glucopyranosyloxybutylidenephthalide	Organooxygen compounds	19.2735	376.888	19.0466	273.472	185.435	290612	337272	269987	79208.4	16749	17.9634	17.6731	138.726	17.7504	17.5694	371842	312956	606827	115389	192726
M2194	POS	438.196		Azocyclotin	Azoles	261.483	187.612	637.387	473.062	681.402	209975	365327	285180	166083	91343.7	17.9634	440.287	188.704	499.798	17.5694	398164	253995	431556	188793	199622
M2014	POS	525.286		1,6-Bis(acetyloxy)-4,4,9,11b-tetramethyl-8-oxotetradecahydro-9,11a-methanocyclohepta[a]naphthalen-5-yl benzoate	Prenol lipids	85206.5	83090.8	93815.2	78514.1	81774.1	70697	107293	83901.8	407984	94972.1	93094.1	72390.3	84874.7	97241.2	75082.9	100107	438100	83919.4	225759	132696
M1930	POS	299.146		Nialamide	Pyridines and derivatives	19202.8	21414.3	5828.85	7715.05	6207.3	334729	236964	189679	144898	16939.3	11448.2	8209.75	14699.4	11573	12283	422374	299755	410777	207387	206558
M156	NEG	271.228		2-Hydroxypalmitic acid	Fatty Acids and Conjugates	102579	102451	119262	110038	119937	113094	153518	147134	143685	188576	111970	102967	107402	136492	104476	158946	143607	68081.2	176320	174960
M45	NEG	271.228	C18218	16-Hydroxypalmitic acid	Fatty Acids and Conjugates	102579	102451	119262	110038	119937	113094	153518	147134	143685	188576	111970	102967	107402	136492	104476	158946	143607	68081.2	176320	174960
M443	NEG	155.108		4-Methylcyclohexaneacetic acid	Carboxylic acids and derivatives	6032.52	7915.67	19029.7	5754.81	4085.51	313278	291538	154278	128148	61892.5	7059.95	12625.9	35086.5	11470.1	20260.7	266209	304259	359556	277574	295129
M1427	POS	229.143		3-(5,6-Dihydroxyheptyl)-4-methyl-2H-furan-5-one	Fatty Acyls	23607.4	27021.5	21362.3	21593.7	23095.3	217490	319246	123282	133776	101417	31181.4	15068.1	40803.1	23993.1	56675.5	192748	294822	420190	218062	269310
M901	NEG	443.193		(2E,4E)-5-(3-(Hexopyranosyloxy)-8-hydroxy-1,5-dimethyl-6-oxabicyclo[3.2.1]octan-8-yl)-3-methylpenta-2,4-dienoic acid	Prenol lipids	222628	116695	83045.9	80247.9	88426.3	175769	125090	178410	145968	251837	171664	234628	70441.2	83730	74601.9	100270	77414.6	79233.4	105017	106556
M1613	POS	262.165		3-Hydroxyisovalerylcarnitine	Fatty Acyls	110471	83248.9	56734.4	52808	36197.6	197667	197277	135517	112338	132794	88324.8	53412.2	76367.2	40684	77078.9	290835	225900	329491	122663	150679
M2369	NEG	665.252		1,7-Bis(4-hydroxyphenyl)-5-oxoheptan-3-yl 6-O-((2E)-3-(3,4-dimethoxyphenyl)prop-2-enoyl)-.beta.-D-glucopyranoside	Diarylheptanoids	169469	165181	108751	114255	109341	93166	121183	63578.1	96881.6	145217	156795	171056	129896	105388	121265	85956.4	113803	145078	180278	161279
M1820	POS	515.154		2'',6''-Di-O-acetylononin	Flavonoids	180088	220743	143617	144822	160416	81325	57136	53054.6	57865.5	48159.3	85588.7	186109	125627	136591	159894	238531	258177	68365.2	110841	40792
M1322	POS	220.049		2-Chloro-N-(2-naphthyl)acetamide	Naphthalenes	151562	151047	172083	140649	152606	131658	148330	118885	30134.4	106948	157956	154370	171316	153974	140655	221147	47920	39357.2	40818.9	123745
M535	POS	193.122		11,12,13-Trinor-1(10)-spirovetivene-2,7-dione	Organooxygen compounds	20812.4	31536.3	33301.1	36833.4	23905.2	175304	190894	164030	202418	231645	18233.8	31788.3	32793.6	29482.6	32912.8	240890	230775	248789	257331	316451
M1345	POS	379.248		1,9-Dideoxyforskolin	Diterpenoids	121478	94833	133660	90876.7	96469.1	80736.9	109228	130649	188534	115607	91471.1	83400.6	82177.9	185482	85255.1	154815	223874	121017	213119	140336
M2093	POS	283.151		Artemisinin	Sesquiterpenoids	4397.94	6939.08	5194.97	6493.84	7741.56	235443	323754	144872	133023	55078	4928.36	4223.48	4217.83	10553.1	1968.4	344003	266900	529947	218017	231475
M849	POS	196.06		5-(Acetylamino)-2-hydroxybenzoic acid	Benzene and substituted derivatives	255895	158630	95934	102561	83152.7	79209.4	50203.5	60169.9	97824.9	44908.8	424074	555778	125184	138598	95563	25593.9	26598.1	24135.6	32214.6	56789.4
M2636	NEG	365.051		2-Protocatechoylphloroglucinolcarboxylate		3771.56	3855.46	5921.55	4425.5	5657.15	151051	158006	225511	220249	351090	6913.07	6740.05	11479.3	9746.62	11125.2	285273	246831	223578	206267	389022
M1569	POS	478.362		Oleyloxyethylphosphorylcholine	Organonitrogen compounds	135285	49292.3	152727	54695.2	3440.09	1701.47	1305.84	189044	133700	1195.4	428748	6448.21	482247	566148	9084.72	15631.5	17.1138	10494.9	2976.88	278403
M1423	POS	383.279		4-Piperidinecarboxamide, N-cyclopentyl-1-[5,6-dimethyl-1-(1-methylethyl)-1H-benzimidazol-2-yl]-	Benzimidazoles	19.2735	19.5631	19.0466	18.3172	18.4354	362252	166378	159806	67472.7	211177	17.9634	17.6731	18.5148	17.7504	17.5694	249984	267854	387293	167324	480240
M1307	POS	367.172		2,4-Pyrimidinediamine, 5-[[3-methoxy-4-[(4-methoxyphenyl)methoxy]phenyl]methyl]-	Phenol ethers	233054	271790	264546	257309	243240	9501.86	6386.69	5425.14	1578.46	8866.06	180843	197972	269989	219594	179205	50512.2	91043.4	6847.41	13250.9	7342.15
M854	POS	377.085		3',4',5,7-Tetrahydroxy-3,6,8-trimethoxyflavone	Flavonoids	1734.74	1429.19	3067.74	1673.28	735.044	252168	323903	225197	378181	819980	2132.18	2835.75	1156.72	2055.72	1644.58	111939	67098.1	51510.4	119340	146109
M2695	POS	187.107		N5-(L-1-Carboxyethyl)-L-ornithine		207471	205732	255057	204891	211807	6585.63	56620.6	57105.4	45638.1	43319.6	169931	212331	182520	194813	171491	82700.6	9949.06	69900.6	79001.5	44394.9
M1702	POS	330.263		4,8_dimethylnonanoyl_carnitine		2423.98	18661.3	19889.6	14970.6	24546.5	229299	264042	155094	112300	20506.6	17146.9	17251.6	16603	48003.4	77223.9	296572	320192	483910	224149	145282
M2113	NEG	581.338		3-(.alpha.-L-Arabinofuranosyloxy)pimara-8(14),15-dien-12-yl 6-deoxy-.beta.-D-galactopyranoside	Prenol lipids	45601.6	38346.1	29415.8	40243.7	37717.3	35937.7	6504.15	23630.9	18899.4	431883	45227.4	43570.1	47393.5	30096.6	33375.8	75344.7	817488	60699	40760	602055
M779	POS	387.253		Bufalin	Steroids	1348.33	1284.7	2670.97	2122.8	2752.3	471737	217638	212147	84012.3	23586.5	2014.55	1805.72	1240.94	1615.28	2928.39	222473	333967	521496	115054	280730
M2009	POS	467.267		5.alpha.-Androstan-17.beta.-ol-3-one glucosiduronate	Steroids and steroid derivatives	19.2735	19.5631	151.74	18.3172	18.4354	119004	182570	199105	534796	371602	170.767	17.6731	18.5148	17.7504	1284.62	175936	132985	175967	420746	184929
M620	POS	114.091		3-Methylpiperidin-2-one	Piperidines	118664	248040	108852	121829	104242	128799	73271.6	232960	107653	115355	160858	124281	96180.9	131947	86864.6	114930	111506	120941	85799.7	103607
M2785	NEG	498.176		13-Deoxycarminomycin		259047	176740	96395.5	104839	146846	105522	97362.5	136931	66064	220798	47799.7	134280	39663.9	117619	37737.2	131660	126605	141909	93617.8	193130
M858	NEG	179.035	C01179	4-Hydroxyphenylpyruvic acid	Phenolic acids	20.0495	18.5749	18.0557	18.1481	17.8629	226328	215212	197832	263657	446701	9155.21	18.8731	18.2649	18.0986	18.7682	330483	232278	98433.9	235691	216810
M895	NEG	643.333		(2E,6E,10E,14S)-14-((2-O-.beta.-D-Glucopyranosyl-.beta.-D-glucopyranosyl)oxy)-2,6,10,14-tetramethylhexadeca-2,6,10,15-tetraenoic acid	Fatty Acyls	379.608	332.224	122	559.784	349.301	117029	303044	96290.4	354214	330448	493.35	1000.3	114.268	728.88	763.59	146951	159263	178409	372960	409218
M1458	NEG	233.103		4,5-Diphenyl-2-methylimidazole	Azoles	30601	72092.5	90422.6	83608	108863	304490	102030	186330	173023	319191	84082.7	124170	233142	62901.6	69072.4	75725.9	66342.9	113693	53318.6	112123
M1634	POS	229.143		5-Heptyltetrahydro-2-oxo-3-furancarboxylic_acid		2162.29	2799.19	13120.1	2226.92	1670.95	159126	261586	71709.4	267344	154188	5063.49	4019.46	21035.4	2380.74	2397.13	176744	141765	586154	350537	231798
M2084	NEG	515.34		Fusidic_acid		55516.9	57338.8	32315.1	36586	72722.7	58360.1	142553	60055.2	69576.9	7664.69	37342.5	56888.9	58458.1	50546.8	87169.1	377375	174639	588929	320527	109805
M1879	NEG	198.041	C06662	Clavulanate	Carboxylic acids and derivatives	7862.42	5198.35	3980.25	18.1481	4750.12	173332	180659	212844	222624	301193	16542	7567.16	4208.07	4790.22	7538.08	209929	289847	235062	254423	310438
M625	POS	149.023		Phthalic anhydride		112925	114117	118882	132466	134161	142982	126943	155579	151214	154577	104289	113546	108387	100535	74293.5	123282	107430	122062	114888	138807
M1453	POS	199.06		4,4-Difluoro-1-phenyl-1,3-butanedione	Organooxygen compounds	268609	348055	194008	187459	196026	21723.1	16098.3	20474.3	22498.7	35541	198060	227216	206562	188645	182504	25706	22554.5	27363.3	22563	36423.6
M995	POS	349.199		Cohumulone	Organooxygen compounds	3123.52	3734.82	3668.68	4634.43	3657.66	251830	235874	140148	229569	179828	4595.14	2815.51	2335.09	4001.64	1612.13	238340	263456	354381	388307	131484
M2856	NEG	232.054		2-C-Methyl-D-erythritol 4-phosphate		4337.98	3747.4	18.0557	3180.82	1806.09	173456	219791	207935	266591	290554	4743.54	4843.65	1868.77	3712.2	18.7682	178862	243989	252262	229199	352860
M840	NEG	235.134		8,8-Dimethyl-2-oxooctahydro-3a,7-ethanoindene-4-carboxylic acid	Organooxygen compounds	3467.18	3380.42	3217.47	3111.09	3202.12	219190	253128	94074.8	97386.2	135463	3570.45	1196.36	934.213	3912.57	4026.57	266265	426797	311503	337829	270839
M809	NEG	200.13		N-(3-Methylbutanoyl)valine	Carboxylic acids and derivatives	66637.3	135589	49946.1	38039.4	7455.21	29311.7	145600	71658.1	46942.1	17344.6	110815	60316.8	147380	233892	944419	88750.4	50067.3	36595.3	19553.1	139288
M87	NEG	147.066	C00418	Mevalonic acid	Fatty Acids and Conjugates	135666	102915	168716	215357	121611	131595	53875.6	104063	75196.9	109420	199977	124612	197967	153775	146389	57610.3	26548.7	124526	51000.6	136091
M2478	NEG	388.271		8,8a-Deoxyoleandolide		55631	266905	33008.8	98714.6	55029.9	88483.7	242916	11494.7	134091	46104.7	41548.1	167605	47033.6	102338	532651	116433	176892	129093	36304.1	53385.3
M488	NEG	112.986		Trifluoroacetic acid	Carboxylic acids and derivatives	110175	110151	84658	94835.6	103155	135451	153645	140648	150918	178092	111585	154509	11666.1	106426	38130.1	155734	155112	105193	160567	174473
M1904	NEG	585.223		2-Hydroxy-2-(2-hydroxy-2-methylpropyl)-4,4,6,6-tetramethyl-3,5-dioxocyclohexyl 6-O-(3,4,5-trihydroxybenzoyl)-.beta.-D-glucopyranoside	Prenol lipids	1905.26	1366.09	2401.73	2470.69	1176.4	211741	289772	181218	136695	212324	10875.6	8052.45	1561.26	1691.91	1121.11	265480	268658	462717	220930	145559
M805	POS	520.338		3-Hydroxy-2-((9Z,12Z)-octadeca-9,12-dienoyloxy)propyl 2-(trimethylazaniumyl)ethyl phosphate	Glycerophospholipids	173258	192010	166735	270083	292121	45740.1	16431	45236.9	21264.6	10809.3	203168	259354	205770	200106	211664	14208.5	35408.5	27360.8	12448	15798.2
M562	NEG	321.244		15-Oxo-11Z,13E-eicosadienoic acid	Octadecanoids	9409.45	7134.68	3855.89	4191.62	5468.66	499337	427785	175975	135830	2916.69	9870.95	3568.28	31061.2	7530.97	6657.91	405335	348799	68881.1	199919	63282
M666	POS	190.05		4-Oxo-1,4-dihydro-3-quinolinecarboxylic acid	Quinolines and derivatives	278215	238922	214859	208681	282762	37929.4	35359.2	19382.3	28287.5	33356.3	233970	230729	117032	177343	140659	22294.9	20412.4	22185.4	31601.5	39764.7
M2175	NEG	285.074		Isosakuranetin	Flavonoids	349.73	920.676	18.0557	153.407	1629.01	210415	252698	105024	42174.5	9483.09	159.519	171.781	18.2649	356.113	216.074	185176	603795	596801	92121.4	311230
M317	NEG	287.056		Leucocyanidin	Flavonoids	94094.1	40214.9	66956.8	60245	14027.6	283344	11093.1	14563.9	7253.69	216700	98286.8	141452	75153.5	61747.3	82557	206852	523798	17120.2	178376	211806
M752	NEG	653.17		2-Hydroxy-4-(6-hydroxy-5,7-dimethoxy-4-oxo-4H-chromen-3-yl)phenyl 6-O-hexopyranosylhexopyranoside	Isoflavonoids	261906	127332	116076	91333	195782	90820.4	142588	233083	24197.3	114181	154622	147253	91913.4	107729	172198	58884.6	68921.7	41423.3	67444.1	93695.4
M1153	POS	283.154		OCTYL GALLATE		4631.89	6552.06	5204.71	4751.91	6383.11	129036	365210	100980	241387	123359	4275.98	7858.4	5409.96	4804.5	7517.9	261062	223966	324666	361004	207415
M1943	NEG	461.13		Sibiricose A3	Phenolic acids	150641	122632	193792	182726	118817	48428.2	53686.1	29211.5	37293.5	34547.7	273269	199548	270662	231701	190754	59192.1	56071.1	49309.6	39297.1	43830.6
M640	NEG	183.102		cis-Pinonic acid	Organooxygen compounds	22206.4	19627.2	24505.8	109470	24778.6	227997	201657	148820	183950	150449	26533.5	28403.3	24354.2	48199.9	29934.6	153118	218096	314004	201260	222897
M370	NEG	533.312		Neriifolin	Steroids	20.0495	18.5749	139.765	18.1481	17.8629	79718	364448	48819.2	27493.4	194847	228.852	18.8731	18.2649	18.0986	18.7682	193117	410337	436644	323169	300888
M916	NEG	405.204	C06812	Lincomycin	Carboxylic acids and derivatives	1220.86	4891.68	360.63	3863.62	1105.56	27234.1	74959	29016.7	26289.8	7059.06	380.949	4596.22	345.04	3330.51	17578.2	251243	1.55118e+06	118701	138585	117964
M2682	NEG	121.066		2-Propyl-2,4-pentadienoic acid	Fatty Acyls	20.0495	18.5749	18.0557	18.1481	17.8629	227052	235168	138216	173612	33828.6	19.561	18.8731	18.2649	18.0986	18.7682	341984	263968	303845	333406	326674
M838	POS	214.252		Tetradecylamine	Organonitrogen compounds	90992	112277	135049	89241.8	99333	126140	140237	130919	118363	123084	91913.2	106560	134370	135032	120897	127292	103491	132861	119059	138799
M305	NEG	533.312		Periplocymarin	Steroids	20.0495	18.5749	139.405	18.1481	17.8629	79512.6	363509	49225.6	27268.6	194344	228.263	18.8731	18.2649	18.0986	18.7682	192619	409280	435518	322336	300113
M1473	POS	146.154		Heptaminol	Organooxygen compounds	88972.5	97417.3	100512	95526.6	129882	120439	152678	118278	122190	175383	84774.7	121690	103505	114384	98349.4	155263	106014	102723	153826	121483
M364	NEG	583.185		Benzoylpaeoniflorin	Monoterpenoids	1272.01	2458.77	4014.17	2921.18	1811.74	203795	207488	185031	237079	281951	4497.34	2096.23	3408.25	2784.41	6488.11	188380	240946	255775	234627	296017
M1554	NEG	429.14		.beta.-D-Glucopyranoside, 4-[(4-carboxy-3-hydroxy-3-methyl-1-oxobutoxy)methyl]phenyl	Organooxygen compounds	7534.59	3140.34	8582.63	3346.83	3443.19	129955	163108	119393	133294	582229	7111.41	2715.56	7837.6	6497.47	4130.61	264211	356318	175606	211266	171760
M372	NEG	175.062	C04411	3-Isopropylmalic acid	Fatty Acyls	160247	175961	127673	165448	240296	75985.5	64993.3	70220.3	73178.5	67618	106310	111516	207262	149992	155695	83347.6	78623.4	81564	81239.4	68890
M2440	NEG	321.156		N-(3,4-Dihydro-3,3-dimethyl-1-isoquinolinyl)-L-phenylalanine	Carboxylic acids and derivatives	11590.1	11381.6	8367.36	10031.1	12642.3	212598	279047	173687	207389	247847	7748.43	12329.8	10662.1	14471.1	6303.36	225429	181782	263506	198602	236967
M183	NEG	164.036		Coixol		191787	90353.2	23370	55406.7	39102.4	90405.8	125518	75502.2	111781	175987	133214	203147	67392.2	46941.5	77109.4	132754	147158	157658	163762	220915
M1025	NEG	449.204		Cediranib	Organooxygen compounds	1129	7457.98	2775.32	2633.41	5240.37	25.5598	27.7983	259233	471993	729445	1589.16	5319.07	18.2649	18.0986	3143.86	120770	28.3802	195104	350762	166672
M1426	NEG	357.062		1-(3,4-Dihydroxyphenyl)-6,7-dihydroxy-1,2-dihydronaphthalene-2,3-dicarboxylic acid	Lignans	109824	109241	112401	104516	112212	116904	118151	116183	115379	116790	117257	115085	117878	113542	105521	124381	124625	126950	115891	128073
M1750	NEG	301.072		7-O-Methyleriodictyol	Flavonoids	135359	100793	113308	89819.6	25922.5	25.5598	27.7983	24.1318	26.3446	598385	44802.6	62517.9	36867.9	32280.1	34329.3	562587	469185	27.8265	28.1775	30.8365
M1610	POS	332.206		Mahanimbine	Tryptophan alkaloids	2418.54	424.519	1113.58	201.712	245.034	179991	193369	121434	186728	63424.6	17.9634	372.17	18.5148	1928.16	1303.92	411131	232508	302368	314102	282833
M791	POS	174.055		Isoquinoline-3-carboxylic acid	Isoquinolines and derivatives	205971	199779	304587	251524	263691	521.286	432.504	17.0754	18.6836	19.4675	183795	282680	179311	216959	163164	18.9358	746.826	17.8967	18.4554	30070.6
M845	NEG	215.093		Pyrazolo[1,5-a]pyrimidine-3-carbonitrile, 4,7-dihydro-5-methyl-6-(1-methylethyl)-7-oxo-	Pyrazolopyrimidines	73964.9	84661.8	76287.5	77873.5	85074.7	180850	147688	125373	78255.7	106425	84361.3	83121.5	85488.5	69791	81445.8	150532	190597	194720	109963	196213
M2360	POS	356.287		(2E,4E,12Z)-N-(2-methylpropyl)octadeca-2,4,12-trienamide		140832	334853	128052	214309	252054	7839.98	2956.27	12491.8	24903.8	28887.1	163266	245602	256522	187601	162472	65660.4	34521.2	17.8967	17874.5	19.3632
M200	NEG	151.04		Isovanillin	Phenolic acids	38091.7	34485.1	26879.5	28153.1	31608.7	270849	276783	170665	199430	517245	42535.8	41095	24932.1	29969	34004.1	130643	130354	75713.5	87184.2	88013.3
M454	POS	337.155		(E)-N-[2-(3-Indolyl)ethyl]-3-(4-hydroxy-3-methoxyphenyl)acrylamide	Diarylheptanoids	3450.42	4047.16	5611.61	1239.2	18.4354	169080	4484.06	13526.1	5415.03	342351	9078.83	17.6731	16642.6	33982	4227.4	578138	665336	3346.11	282296	134159
M1743	POS	389.267		(R)-4-((1R,3S,5S,7R,8S,9S,10S,12S,13R,14S,17R)-1,3,7,12-tetrahydroxy-10,13-dimethylhexadecahydro-1H-cyclopenta[a]phenanthren-17-yl)pentanoic acid		19.2735	19.5631	791.508	18.3172	387.869	645917	87081.8	255375	67817.5	12484.2	17.9634	17.6731	644.324	17.7504	17.5694	146870	224233	387597	172664	270872
M696	POS	175.111		(R)-11,12,13-Trinor-1(5),6,9-guaiatrien-8-one	Tropones	2046.69	2822.27	4226.56	2911.92	441.66	325037	341763	201983	65601.3	26666.7	4662.11	3150.63	5210.01	6282.96	5611.77	188174	295610	360100	116708	313456
M1417	NEG	214.109		N-.alpha.-(tert-Butoxycarbonyl)-L-proline	Carboxylic acids and derivatives	1814.3	7623.98	1664.32	1174.83	937.905	608076	222639	171400	206984	112052	2207.88	3216.89	2374.09	10656.9	114253	149592	146422	202831	215959	85532.7
M1185	POS	261.131		2,5-Dimethyl-3,4-diphenyl-2,4-cyclopentadien-1-one	Stilbenes	104714	116264	106648	84554.1	93760.2	95521.1	100850	94337.9	187378	116235	118463	107885	99797.3	105155	104030	107093	207980	97750.2	96214.7	112509
M985	NEG	141.017		4,4,4-Trifluorobutyric acid	Fatty Acyls	20.0495	153715	18.0557	18.1481	17.8629	186648	201543	213767	162773	220101	19.561	18.8731	146636	18.0986	18.7682	165929	224329	167118	190412	223239
M286	NEG	337.311	C08316	Erucic acid	Fatty Acids and Conjugates	66945	66047.3	85917.6	61521.4	99369.9	136318	133626	134696	110043	157697	77730.2	69273.5	82820	114984	64455.3	170788	151786	144446	153077	169186
M28	NEG	151.04	C00755	Vanillin	Phenolic acids	37616.2	34054.6	26543.9	27801.6	31214.1	267468	273328	168534	196940	510788	42004.8	40582	24620.9	29594.9	33579.6	129012	128726	74768.3	86095.8	86914.5
M373	NEG	151.04	C14103	4-Methylsalicylic acid	Benzene and substituted derivatives	37616.2	34054.6	26543.9	27801.6	31214.1	267468	273328	168534	196940	510788	42004.8	40582	24620.9	29594.9	33579.6	129012	128726	74768.3	86095.8	86914.5
M688	NEG	337.239		(1S,4aS,5R,6R)-6-Hydroxy-5-[(Z)-5-hydroxy-3-methylpent-3-enyl]-1,4a,6-trimethyl-3,4,5,7,8,8a-hexahydro-2H-naphthalene-1-carboxylic acid	Prenol lipids	22461.9	14558.9	23109.5	24788.6	21709.2	199849	180906	74033.9	100087	156210	53938	27278.2	13394.3	22576.4	17869.8	232032	235464	311160	209887	308553
M1065	NEG	160.033		6-Fluoro-1H-indazole-3-carbonitrile	Benzopyrazoles	1870.02	10272.8	18.0557	1803.08	1422.14	219005	223118	201098	183584	248410	2779.71	2727.31	18.2649	18.0986	2057.35	172018	235361	246774	281949	213196
M2018	NEG	597.184		3-Hydroxy-2-methyl-4-((7-oxo-7H-furo[3,2-g]chromen-4-yl)oxy)butan-2-yl 6-O-((2R,3R,4R)-3,4-dihydroxy-4-(hydroxymethyl)tetrahydrofuran-2-yl)-.beta.-D-glucopyranoside	Coumarins and derivatives	20.0495	831.342	18.0557	18.1481	2031.92	202132	147145	103218	140351	339221	1159.73	18.8731	18.2649	886.735	299.557	91432.8	222219	151471	174319	670202
M903	NEG	405.141		8-Acetylharpagide	Monoterpenoids	130390	121900	142275	110501	124503	63237	98450.3	59581.1	94130.4	158703	100802	92557.8	88106.3	93950.7	142970	84336.9	101424	119859	118139	197486
M582	POS	334.238		Carbetapentane	Benzene and substituted derivatives	19.2735	19.5631	19.0466	776.464	2171.33	418102	171019	252737	44350.6	15249.2	17.9634	17.6731	3567.29	934.118	1880.2	268809	249934	475642	124702	211170
M2674	NEG	757.262		Formylmethanofuran		20.0495	18.5749	18.0557	18.1481	17.8629	192894	197769	189889	140649	78192.3	19.561	18.8731	18.2649	3473.77	18.7682	5314.67	351327	449800	324132	307113
M1021	NEG	259.098		3-(1,1-Dimethylallyl)-8-hydroxy-7-methoxycoumarin	Coumarins	20.0495	18.5749	18.0557	18.1481	1276.09	91103.5	49626.4	15909.7	27893	240793	19.561	18.8731	2507.44	18.0986	18.7682	1.01548e+06	392206	52657.5	303940	45866.3
M1235	POS	762.528		2-Oleoyl-1-palmitoyl-sn-glycero-3-phosphoserine	Glycerophospholipids	19.2735	19.5631	19.0466	18.3172	18.4354	171641	212222	161501	210263	133129	17.9634	17.6731	18.5148	464.843	379.847	266354	243280	216325	317731	293296
M1478	POS	393.279		3-Hydroxy-10'-apo-b,y-carotenal	Prenol lipids	38088.4	27528.5	25779.2	38793	35417.5	179610	140656	206578	238886	249437	38856.6	26721.9	31245.1	26547.1	20710.9	167553	134771	176388	238829	182214
M2366	POS	396.238		Methanone, (1-heptyl-5-phenyl-1H-pyrrol-3-yl)-1-naphthalenyl-	Naphthalenes	384.301	1371.38	1008.61	352.414	615.181	356323	336367	161735	45693	4535.37	153.651	361.332	1457.69	414.502	1171.49	182187	365159	460384	123959	179439
M775	NEG	552.332		3,5,9-Trioxa-4-phosphatetracosan-1-aminium, 7-(acetyloxy)-24-carboxy-4-hydroxy-N,N,N-trimethyl-, inner salt, 4-oxide, (R)-	Glycerophospholipids	19456.7	17527.7	49247.7	24602.3	21597.3	160417	98662.1	76189	138611	333548	14033.3	18126.1	42643.9	47742.3	23858.5	69080.1	250070	398850	110453	301461
M1611	POS	475.122		Apigenin_7-(6''-acetylglucoside)		163.54	160.12	158.55	18.3172	646.178	450426	412314	417458	428465	259875	156.752	17.6731	18.5148	17.7504	153.769	72538.5	41552.2	47481.1	41882.8	38839.8
M905	POS	714.548		1-oleoyl-2-myristoyl-sn-glycero-3-phosphocholine	Glycerophospholipids	82564.9	143676	164332	183265	185846	87937.5	99701.7	97691.2	59325.1	65251.8	161978	191999	38302.6	140418	153896	67091	44279.9	71438.1	81724.9	90494.8
M1290	POS	222.029		4-(5-Amino-1,3,4-thiadiazol-2-yl)benzoic acid	Benzene and substituted derivatives	113810	118296	131585	2996.44	78568	63069.1	99260.8	98334.6	98061.9	490478	91180.6	127558	104213	87488	98931.2	117705	99454.7	54183.7	32837.9	86347.7
M815	NEG	216.124		N-(2-Hydroxy-3-methylbutanoyl)valine	Carboxylic acids and derivatives	24145.7	158971	20175.2	50890.4	10868.5	63059.8	243501	20782.9	70983.1	27108.5	37143.6	83753.2	50376.1	153773	728498	105573	94069.5	110302	17127.7	123174
M778	NEG	265.145		Aspterric acid	Hydroxy acids and derivatives	752.081	1984.57	2374.78	1410.81	1506.56	204917	205360	103760	91790.9	159560	1496.65	774.172	1957.65	1254.54	3560.59	534064	261137	170810	211930	231248
M541	NEG	329.088		4-(Hexopyranosyloxy)-3-methoxybenzoic acid	Phenolic acids	54686.7	38417.7	40254.9	44042.2	36810	200871	213687	180841	177209	205032	40015	37627.2	21706.7	28122.5	27657.5	133488	184489	156815	152757	213827
M1204	POS	392.228		Trospium	Benzene and substituted derivatives	248919	204297	159080	204148	173547	53478.8	39695.8	40796.9	49157.5	49386.9	152470	196672	134673	134594	124012	53952.2	43748.4	33055.7	44849.4	42807.2
M1705	NEG	355.212		(2E,4E)-12-Hydroxy-13-(hydroxymethyl)-14-methoxy-3,5,7-trimethyl-14-oxotetradeca-2,4-dienoic acid	Fatty Acyls	1186.93	2023.88	1022.73	3793.17	2247.67	233277	301476	182766	51178.6	25808.1	1055.77	2676.24	1312.42	1720.91	7760.61	250926	247081	357428	166775	337058
M2124	NEG	285.074		Phyllodulcin	Coumarins	6463.5	7162.83	7298.18	7150.01	7502.82	191059	267837	90880.3	22567.2	25199.3	4361.47	6887	8468.45	6565.58	7892.66	195733	484409	487510	76937.4	265933
M1330	NEG	242.08		N-(4-Fluorobenzyl)-7H-purin-6-amine	Imidazopyrimidines	26264.8	23929.9	24656.6	22246	23791	263544	335372	268024	310515	43114.3	33239.9	34487	35890.3	27262.1	35513.4	142588	150217	136231	174358	65953.5
M1685	POS	425.178		Taraxinic_acid_glucosyl_ester		19.2735	19.5631	19.0466	18.3172	18.4354	115205	109348	142338	174388	179998	17.9634	17.6731	18.5148	17.7504	17.5694	271676	176419	291085	344132	372379
M543	POS	355.149	C16417	Xanthohumol	Flavonoids	6369.69	5484.98	4816.25	4905.72	6599.1	126382	252923	114469	233834	734820	3791.03	2909.67	2806.87	3746.82	4583.78	73313.7	101357	132565	152164	206409
M664	POS	259.117		1,1'-(Tetrahydro-6a-hydroxy-2,3a,5-trimethylfuro[2,3-d]-1,3-dioxole-2,5-diyl)bis-ethanone	Organooxygen compounds	18569.2	20554.9	17246.2	14629.2	16142.7	236496	134197	129836	133903	136235	19064	15238	16314.5	17010.2	6435.48	151152	209792	304030	249958	322742
M2737	NEG	473.13		Futalosine	5'-deoxyribonucleosides	3334.01	3202.15	2479.39	2394.15	1598.02	131307	151325	99700.1	136282	340259	3369.14	3731.97	2632.23	2868.27	4136.17	181194	248283	221431	246528	373834
M1835	NEG	439.16		2-Hydroxycyclohexyl 3-O-((2E)-3-(3,4-dihydroxyphenyl)prop-2-enoyl)-.beta.-D-glucopyranoside	Cinnamic acids and derivatives	1977.97	2711.98	344.492	18.1481	2054.92	186296	251559	162975	190146	354645	19.561	18.8731	18.2649	18.0986	4087.85	137182	204845	177175	131399	352114
M1196	POS	494.324		PC(16:1(9Z)/0:0)[U]		135404	178043	220418	251475	214028	45220.1	32402.5	10904.4	12602.8	6587.99	128019	168854	213830	241634	154890	22658.7	33487.3	37270.8	19731.3	26886
M1663	POS	272.937		7-Bromo-2-(chloromethyl)-4H-pyrido[1,2-a]pyrimidin-4-one	Pyridopyrimidines	112254	109894	114118	114111	101458	97937.6	101886	91768.8	106607	110110	103322	106275	117807	102462	103047	126529	102366	108709	110720	111303
M333	POS	251.127		Trolox	Benzopyrans	1337.66	1307.66	819.531	995.057	1234.27	163802	84536.2	119395	123511	304302	587.745	578.247	705.479	630.39	258.059	584499	208827	115692	251900	180117
M1760	NEG	439.154		Prednisolone phosphate	Steroids and steroid derivatives	1949.89	2700.85	1841.43	1566.21	2044.77	128634	112165	94738.9	164186	295823	1022.18	730.177	505.592	877.852	3782.62	171455	153144	273110	337139	392252
M459	NEG	113.061		3-Methyl-4-pentenoic acid	Fatty Acyls	6645.56	20300.2	18.0557	5510.94	17.8629	278914	184176	124641	60085.9	15078.1	6013.29	18.8731	18.2649	18.0986	18.7682	129096	469271	261616	65876.4	508047
M1431	NEG	351.13		Ethyl 6-O-(4-carboxy-3-hydroxy-3-methylbutanoyl)-.beta.-D-glucopyranoside	Saccharolipids	12892.3	9858.91	12145.2	13184.4	9705.47	98723.3	76288.3	99072.5	114173	126249	8618	6082.18	3550	7926.71	4925.35	257109	292493	363785	302816	312272
M1297	POS	770.568	C00157	PC(20:3(5Z,8Z,11Z)/15:0)	Glycerophospholipids	35385	34291.8	104970	61854.8	27302.7	65892.3	109150	77607.6	621576	81664.9	39334.2	17634	80043.3	47548.4	36417	118872	103507	240365	117787	107092
M983	POS	261.058		2-[4-(2-Thienylcarbonyl)phenyl]propanoic acid	Organooxygen compounds	8547.75	6199.26	2450.5	4315.15	18.4354	179902	225519	148687	191861	192959	10307.8	3901.74	3095.56	5062.54	12233.8	191332	220425	230783	237522	250070
M2191	POS	197		6-Nitro-1,3-benzoxazole-2-thiol	Benzoxazoles	175980	446087	85501.9	91499.8	141658	33250	37548	36952.9	40376.9	43729.2	127551	224079	93863	74500.7	254483	29448.2	32958.5	54652.7	59437.3	37413.9
M571	POS	200.237		(3-Methylbutyl)(6-methylheptan-2-yl)amine	Organonitrogen compounds	77833.7	115955	118523	88251	97985	110683	134333	116730	93154	95406.5	86986.5	112802	109052	110386	94654.3	114228	83981.8	124390	106759	128000
M140	POS	162.076	C00956	2-Aminoadipic acid	Small peptides	233073	164584	172754	151286	189262	41272.7	46972.8	35788.2	43931.3	64048	137483	171783	142202	134519	166490	55316	49321.4	43804.1	46071	24962.2
M172	NEG	131.071		5-Hydroxyhexanoic acid	Fatty Acyls	20.0495	18.5749	18.0557	18.1481	1977.15	148524	181530	271059	170294	294312	19.561	3133.15	11856.6	2744.29	5885.83	217708	233136	111821	156512	301599
M195	NEG	157.087		5-Oxooctanoic acid	Fatty Acids and Conjugates	64017.9	64978.2	64373.9	54184.5	58728.9	105622	141054	110255	156182	112570	67794.3	60079.5	69377	58477.9	69414.2	192559	184779	175965	153055	148094
M2012	POS	474.233		1,3-Propanediol, 2-amino-2-[2-[4-[[6-[(7-nitro-2,1,3-benzoxadiazol-4-yl)amino]hexyl]oxy]phenyl]ethyl]-	Benzoxadiazoles	19.2735	179.893	19.0466	283.687	18.4354	210338	182394	230876	266537	691592	17.9634	17.6731	353.364	17.7504	232.016	97511.3	78732.5	95154.4	119189	135248
M1770	NEG	540.056		Benzoic acid, 3-[2-[2-chloro-4-[[3-(2,6-dichlorophenyl)-5-(1-methylethyl) -4-isoxazolyl]methoxy]phenyl]ethenyl]-	Stilbenes	178985	149622	216004	210144	208377	34936.9	24870.4	22845.7	22978.4	41536.9	164802	226453	124245	160944	202557	31508.8	24108.7	9819.97	34687.8	16118.7
M2683	NEG	399.13		Reduced riboflavin		53962.8	50650.6	61109.9	47245	30867.5	207939	329768	119245	160973	515772	43720.7	40850.7	40502.4	52614.5	30725.5	123132	195319	27.8265	28.1775	30.8365
M642	POS	181.122		Olivetol	Aromatic polyketides	19.2735	19.5631	19.0466	18.3172	18.4354	162216	378250	102930	101299	92049.6	17.9634	17.6731	18.5148	17.7504	17.5694	145121	134696	742146	148521	95371.1
M282	NEG	131.071		2-Hydroxyhexanoic acid	Fatty Acids and Conjugates	20.0495	18.5749	18.0557	18.1481	1966.58	147729	180403	269609	169383	292738	19.561	3116.4	11793.2	2729.61	5854.35	216544	231889	111223	155675	299986
M1870	NEG	567.208		2-Hydroxy-4,4,6,6-tetramethyl-2-(2-methylprop-1-en-1-yl)-3,5-dioxocyclohexyl 6-O-(3,4,5-trihydroxybenzoyl)-.beta.-D-glucopyranoside	Benzene and substituted derivatives	2716.62	48555.4	10454.4	10136.7	29389.6	271352	251168	223673	250396	205967	743.175	9774.39	934.925	575.483	46636	177548	169484	148646	115720	118281
M2266	POS	390.102		Ostarine	Benzene and substituted derivatives	19.2735	19.5631	19.0466	18.3172	18.4354	191791	174127	396748	350004	418040	17.9634	17.6731	18.5148	17.7504	17.5694	15738.1	70396.2	109423	135586	227673
M108	NEG	151.04		3,5-Dihydroxyacetophenone	Organooxygen compounds	34926.7	31619.8	24646.1	25813.9	28982.4	248344	253786	156485	182860	474268	39001.5	37680.5	22860.5	27478.9	31178.8	119788	119523	69422.6	79940.2	80700.3
M297	NEG	151.04		2,5-Dihydroxyacetophenone	Organooxygen compounds	34926.7	31619.8	24646.1	25813.9	28982.4	248344	253786	156485	182860	474268	39001.5	37680.5	22860.5	27478.9	31178.8	119788	119523	69422.6	79940.2	80700.3
M357	NEG	151.04	C01984	Mandelic acid	Benzene and substituted derivatives	34926.7	31619.8	24646.1	25813.9	28982.4	248344	253786	156485	182860	474268	39001.5	37680.5	22860.5	27478.9	31178.8	119788	119523	69422.6	79940.2	80700.3
M191	POS	355.102		Cryptochlorogenic acid	Organooxygen compounds	36241.3	29343.4	30610.6	30320.2	6174.32	163496	180740	137426	200648	126543	25886.8	22920.2	5465.32	30586.1	5006	199103	215534	217685	221429	197460
M1098	POS	367.247	C05481	Cortolone	Steroids and steroid derivatives	3732.53	2219.41	8563.89	8548.37	3122.65	105394	128093	71355.3	313485	233501	5401.91	2277.29	1416.99	2226.77	4197.92	275241	110119	324553	321781	154310
M694	POS	187.144		4-(4-Methyl-1-piperazinyl)butanoic acid	Fatty Acyls	102046	99645.5	126383	86471.3	104266	115168	94214.2	100657	105873	104424	107190	96204.8	134520	66534	101115	102847	99596.3	117221	103689	111183
M76	POS	355.102	C00852	Chlorogenic acid	Phenylpropanoids	36151	29270.3	30534.3	30244.7	6158.94	163088	180290	137084	200148	126221	25822.3	22863.1	5451.7	30509.9	4993.53	198607	214997	217143	220878	196967
M2097	POS	261.133		Cardiogenol C	Benzene and substituted derivatives	103920	126679	114639	119273	130695	101526	87772.6	91239.5	81810.7	95029.7	114096	115078	118917	95183.2	91523.2	92789.1	88540.5	101695	93301.8	113067
M641	POS	163.111		Valerophenone		2100.3	805.882	1380.94	2642.26	1096.18	232233	207363	102127	220757	20034.3	17.9634	2719.42	683.422	17.7504	17.5694	145072	168661	311793	227350	425087
M841	POS	263.2		Vetiveryl_acetate		1798.76	68812.8	5836.65	3399.14	2760.78	200446	253576	154838	50637.7	52172.1	3067.06	1582.6	11937.2	7189	70293.8	196074	226184	314973	142956	294246
M990	POS	291.231		cis-Parinaric acid methyl ester	Fatty Acids and Conjugates	937.456	19.5631	19.0466	18.3172	18.4354	182851	186852	178455	260707	90069	17.9634	17.6731	2056.33	17.7504	17.5694	190359	221958	240941	255712	248006
M182	NEG	157.087		(1-Hydroxycyclohexyl)acetic acid	Organooxygen compounds	62343	63278.1	62689.6	52766.9	57192.3	102858	137364	107371	152095	109625	66020.5	58507.6	67561.8	56947.8	67598	187521	179945	171361	149050	144163
M128	NEG	307.264	C16525	cis-11.14-Eicosadienoic acid	Fatty Acids and Conjugates	9657.24	27364.7	23160.4	26385.4	21583.7	317747	141824	306697	147765	86522.1	20372.3	35192	74678.9	33870.2	34806.6	160284	174399	186805	99535.7	123674
M452	POS	324.196		4-[(2,2-Diphenylacetyl)oxy]-1,1-dimethylpiperidinium cation	Benzene and substituted derivatives	1943.92	6366.17	4534.13	5330.83	688.513	248898	298504	214009	52955	104810	5231.55	4102.34	5140.9	4633.93	21745.9	191574	195329	379904	69800.9	236214
M671	POS	221.081		4-Ethoxy-7-methoxycoumarin	Coumarins and derivatives	51791.1	3017.1	41210.9	40291.7	43339.6	74627.4	149897	59760.8	153570	165032	4088.54	42622.5	27285.5	2345.42	28304.2	199936	216931	209507	180407	350924
M720	NEG	517.158		Sibiricose A5	Phenylpropanoids	25890.4	38096.5	31894.6	30006.9	29152.3	153872	233040	137417	216212	155328	31154.2	28766.9	25799.2	22961.5	32099	151517	213476	169592	178157	139465
M1714	NEG	473.166		2-Hydroxy-4-(prop-2-en-1-yl)phenyl 6-O-.beta.-D-glucopyranosyl-.beta.-D-glucopyranoside	Organooxygen compounds	9725.78	2871.73	4296.77	4106.69	3493.95	216116	336672	176425	213289	302800	3244.2	5313.72	4375.97	2876.57	2373.99	142126	172681	83404.9	153877	202531
M1190	POS	181.122		Jasmolone	Organooxygen compounds	19594.2	13963.2	10422.2	13111.4	11366.1	474977	197829	98488.3	103260	160815	15354.6	14454.8	11826.4	14641.7	3844.43	182238	160209	216791	200045	105172
M436	NEG	205.16		2,6-Di-tert-butylphenol	Benzene and substituted derivatives	52186.9	79415	57591	65453.7	70835.1	73932	71086.4	79505.3	75390.9	66515	61408.4	64369.1	72478.2	57934.9	54038.3	50983	126904	466032	54114.9	319327
M1104	POS	523.348		Polysorbate_20		1605.16	2340.13	1209.52	1805.79	1882.85	198460	198319	113856	187766	427681	1346.97	1141.58	2399.17	1650.8	2387.63	120402	100712	126844	195144	330907
M154	NEG	142.051	C01046	N-Methylglutamic acid	Small peptides	125154	60927.3	65368.1	43952.9	55151.2	154237	70243.3	28691.5	47075.7	200548	70690.5	90945.7	39512.8	43863	56220.1	232304	295277	27004.7	121518	188930
M267	NEG	142.051		(2R)-6-Oxo-2-piperidinecarboxylic acid	Carboxylic acids and derivatives	125153	60926.7	65367.5	43952.5	55150.7	154235	70242.6	28691.2	47075.2	200546	70689.8	90944.8	39512.4	43862.5	56219.5	232301	295274	27004.4	121517	188928
M422	NEG	205.123		IBUPROFEN		28471	16962.6	10924.3	10939.2	11298.2	113304	134603	111033	157814	309807	15970.1	14003.4	6450.87	6484.44	3372.68	163941	172436	214462	235024	278622
M86	NEG	131.071		2-Ethyl-2-hydroxybutyric acid	Fatty Acyls	20.0495	18.5749	18.0557	18.1481	1882.44	141410	172759	258073	162030	280212	19.561	2983.05	11288.6	2612.82	5603.86	207275	221967	111993	148503	287150
M95	NEG	131.071	C03264	Hydroxyisocaproic acid	Fatty Acids and Conjugates	20.0495	18.5749	18.0557	18.1481	1882.44	141410	172759	258073	162030	280212	19.561	2983.05	11288.6	2612.82	5603.86	207275	221967	111993	148503	287150
M1865	NEG	471.151		4-O-((2E)-3-Phenylprop-2-enoyl)-.beta.-D-fructofuranosyl .alpha.-D-glucopyranoside	Cinnamic acids and derivatives	50455	55708.7	41629.7	36591.2	40765.1	496213	125854	34566.8	75840.8	159542	55513.9	35829.3	83957.1	57256.2	74640.4	104460	153090	65971.9	93220.9	156695
M2337	NEG	391.099		Lanceoloside A	Phenolic acids	1218.47	1768.99	1324.68	1954.5	2339.58	161831	217006	221980	173286	154533	1969.94	1392.47	269.358	1629.07	891.272	193327	149921	254435	195571	261150
M569	POS	172.169		1,2,2,6,6-Pentamethyl-4-piperidinol	Piperidines	19416.5	23898.5	116390	78442	44822.2	142346	106164	141230	142376	109111	32561.8	56018.8	177144	105858	27884.9	115682	158867	161684	109833	126860
M336	POS	195.122		Tetraethylene glycol	Organooxygen compounds	14865.7	61920.4	60579.8	62565.2	57670	100168	103338	101242	143613	187070	54104.2	56038.4	59935.4	52910.4	54236.9	189607	134026	151129	162043	188622
M1202	NEG	411.202		Adapalene	Prenol lipids	2245.85	7170.35	2586.46	6657.29	2165.03	99011.8	87484.1	54707.3	93539.8	152041	1748.62	4005.67	5954.61	10113.3	17944.9	815787	231351	95888.5	204354	100098
M1887	NEG	585.329		6-Benzyl-3-butan-2-yl-9-(7,8-dihydroxy-6-oxooctyl)-1,4,7,10-tetrazabicyclo[10.4.0]hexadecane-2,5,8,11-tetrone	Carboxylic acids and derivatives	320.425	645.429	456.35	265.843	287.56	304035	220215	96432.6	25690.7	6680.9	791.307	2362.4	656.422	1275.67	18.7682	312938	294412	310481	132235	280293
M1560	POS	249.037		2-Chloro-N-(2-hydroxyphenyl)nicotinamide	Benzene and substituted derivatives	13228.6	25259.2	19933.6	31220.8	21747.8	131669	174941	133330	161918	330334	18248.4	31462.1	21206.6	24339.6	23273.3	141938	137254	155923	149901	232330
M1331	NEG	175.134		7-Hydroxy-4-methylcoumarin		120084	62352.2	67773.2	64505.2	106579	83175	84744.3	71648.4	74789.2	104519	120030	66936.5	73179.9	64081	52206.7	161838	160073	165724	96236.8	176770
M2319	POS	357.236		Arachidonyl trifluoromethyl ketone	Organooxygen compounds	94506.6	74475.1	102536	73646.1	76901.1	64676.2	70931.5	94347.7	161090	66923.6	79647	68367.9	70928.7	129037	73676.9	112110	214256	93168.3	157417	97234.3
M757	NEG	194.046		O-Acetylsalicylhydroxamic acid	Benzene and substituted derivatives	43906.4	98701.7	35127.3	43836.6	72793.5	284542	253558	126196	140210	93810	109862	120146	45670	27518.2	78866.8	47113.8	58948.4	113629	53667.5	123966
M1510	POS	465.233		Linalool_3,7-oxide_beta-primeveroside		1294.04	1306.31	1137.23	1074.63	1220.27	90478.8	473983	85966.8	134579	80766.5	1642.97	2269.34	1658.05	2079.62	1050.98	178768	223839	242215	245748	197410
M1928	NEG	463.124		Protogenkwanin 4'-glucoside	Organooxygen compounds	2185.18	3170.84	2599.95	2500.96	2426.03	293077	328574	342449	381963	243548	2429.59	2222.07	2522.07	3085.03	2082.51	107153	71589.1	79626	63051.3	23484.6
M1605	POS	368.315		Prostaglandin F2.alpha. dimethylamine	Organooxygen compounds	115639	94119.7	92570.8	104506	104867	92925.9	92048.1	79515.4	39490.3	112956	93337.4	88368.8	81352.5	152028	119444	108931	119295	58296	134949	70747.1
M280	NEG	156.066		Acetylproline	Carboxylic acids and derivatives	132977	153326	137111	141765	144603	72429.4	46764.3	30032.2	79641.7	87385.1	105766	138099	108553	107135	111912	52192.8	108420	54908.8	62046	79356
M1878	POS	278.047	C06837	Azathioprine	Thioethers	323.739	265.091	2948.14	2594.16	521.425	184474	191569	204306	272057	159898	1691.31	1852.65	18.5148	1729.03	4019.97	162670	171029	192146	210637	188124
M852	POS	265.154		Val-Phe	Carboxylic acids and derivatives	175327	124283	104370	155676	135168	54264.8	56421.1	99928	121701	32726.1	161702	83907	58962.2	142365	194408	83835	53422.9	41430.2	50845.7	21476.1
M522	POS	137.096		2,4,6-Trimethylphenol	Phenols	5938.6	7846.4	6277.92	1963.48	6859.15	247864	317181	216790	319134	628564	2014.16	5414.75	6402.06	5478.37	12208.4	27960.4	26347.3	32250.1	29750.9	43454.7
M1942	POS	230.981		1-(4-Bromo-2-fluorophenyl)propan-1-one	Organooxygen compounds	4060.23	2273.37	10276.1	22763.6	37737.8	169088	180793	170505	200368	197020	7797.2	17.6731	1789.82	39434	17.5694	161165	160901	172688	168201	241204
M1959	POS	722.502		PS(16:0/15:0)	Glycerophospholipids	10965	4792.56	5979.58	6157.55	7208.84	115231	135559	211997	194138	364009	7032.28	6108.3	6946.05	7443.23	6859.76	103430	136871	141044	212038	254926
M168	NEG	282.085		Crotonoside	Nucleosides	157994	158733	137165	151582	106045	63562.1	57329.1	22027.8	14165.8	21479.1	172486	201558	152431	143396	140914	45923.2	59515.6	70164.7	34665.1	26837.3
M2870	NEG	558.234		N-Acetyl-O-demethylpuromycin		671.641	1650.39	1688.4	745.12	1935.23	52283.8	102908	119189	379068	101292	843.721	18.8731	18.2649	690.894	1765.67	323001	85194.4	184842	518730	59366.2
M477	NEG	195.066		Isobutyrylphloroglucinol	Phloroglucinols	30055.8	36296.8	33674.9	31941.2	28182.7	162211	165251	121484	103284	200303	39756.5	18120.9	17285.4	31651.6	31965	132388	166308	236265	145873	199865
M830	NEG	579.027	C00167	Uridine 5'-diphosphoglucuronic acid (UDP-glucuronate)	Nucleosides	162739	197150	167667	170978	221856	3277.97	10036.8	4011.32	1173.92	30.7835	231596	204354	142894	204889	169346	11873.1	8973.17	8360.82	4777.27	30.8365
M1786	POS	171.101		1,4-Ipomeadiol	Heteroaromatic compounds	14759.5	13832.9	21493.4	12103.4	12630.1	230681	277559	154832	51404.6	16877.2	17186	15957	23926.3	15864.7	19001.3	179625	252395	328918	66205.6	196880
M2420	NEG	329.109		Auranthine	Anthranilic acid alkaloids	4769.28	9605.05	5611.39	9912.87	7994.84	158795	192047	62371.7	118523	252726	2720.91	1835.07	1470.82	4165.99	9951.31	178817	326537	266892	122648	182532
M1141	POS	637.451		Mactraxanthin	Prenol lipids	26747.5	18617.2	33524	23901.7	22476.7	63259.6	210315	52859.9	16541.2	35692.3	27339.6	24174.1	11272.9	18790	36841.2	327495	230423	317236	292153	128968
M2703	POS	83.0853	C02373	4-Methylpentanal	Organooxygen compounds	32643.1	40048.5	58892.2	35503	37954.7	159208	139399	130001	128269	95654	41407.6	45628.6	68192.8	54809.6	41950.1	159676	137334	187707	171032	152653
M1908	NEG	751.209		5-Hydroxy-2-(4-hydroxyphenyl)-7-methoxy-4-oxo-4H-chromen-3-yl 6-O-(4-carboxy-3-hydroxy-3-methylbutanoyl)-4-O-(6-deoxyhexopyranosyl)hexopyranoside	Flavonoids	61370.1	45841.3	23734.3	23283.5	40866.4	130062	125613	128850	188397	162737	21824.4	56578.2	13553.8	21999	24427.2	107055	192429	166625	164261	217542
M707	POS	125.096		2-Isopropyl-5-methylfuran	Heteroaromatic compounds	112359	75760.2	95452	43198.6	13558.3	54459.3	67079.3	122157	84652.3	52885.1	176881	19613.9	272201	237800	100480	74825.7	37625.1	48446.9	46933.4	179438
M1802	POS	491.373		Ganoderiol_H		135080	101526	130512	54838.3	83750.2	86648.2	92251.6	95472.2	67243.3	96117.9	109387	80947.5	83128.5	151101	74836.2	118371	55227	62997	114705	120526
M325	NEG	641.317		Steviolbioside	Prenol lipids	362.156	2560.89	5567.79	4824.65	1727.49	230616	228161	192532	214848	309856	2030.51	2367.72	1709.51	2273.26	9112.54	150629	112709	90523.2	139163	203779
M148	NEG	367.358	C08320	Tetracosanoic acid	Fatty Acids and Conjugates	85684.2	160887	18.0557	115170	83570.9	50560.3	83056.8	165302	118653	95872.5	142948	92060.7	213703	107550	73561.2	46669.5	42868.2	71948.6	99747.9	55472
M2437	NEG	246.046		5-(2-Methyl-4-nitrophenyl)-2-furoic acid	Benzene and substituted derivatives	925.567	854.321	18.0557	955.898	1494.76	116625	118196	84682.6	113695	294322	1986.74	18.8731	18.2649	18.0986	962.621	367456	327812	85970.3	211882	176395
M396	NEG	441.198		Go 6983	Indoles and derivatives	20.0495	18.5749	18.0557	18.1481	17.8629	82796.2	75641.8	75858.7	108099	177504	19.561	18.8731	236.144	18.0986	18.7682	163292	227394	312430	294691	385874
M939	NEG	419.277		(5.beta.,8.alpha.,9.beta.,10.alpha.,13.alpha.,16.beta.)-16-Hydroxy-17-((3-methylbutanoyl)oxy)kauran-18-oic acid	Prenol lipids	10744.3	37596.4	8162.13	14402.4	1194.99	129683	83808.4	100216	29018.6	30.7835	36495.7	8504.71	131769	102428	928687	20558.3	58930.1	79653.1	38563.9	82853.3
M75	NEG	282.114		N-p-trans-Coumaroyltyramine	Diarylheptanoids	20.0495	18.5749	18.0557	18.1481	143.724	59747.7	114772	49709.5	67985.3	297737	19.561	18.8731	18.2649	138.633	18.7682	198744	581787	67696.9	68463.8	393503
M1962	NEG	633.402		Echinocystic acid 3-glucoside	Triterpenoids	20.0495	18.5749	18.0557	18.1481	17.8629	120574	247745	71089.2	104450	19904.1	19.561	18.8731	18.2649	18.0986	712.734	187559	252112	358896	302748	231089
M693	NEG	261.113		1-Dehydroperuvinine	Sesquiterpenoids	536.196	4469.71	789.763	1145.14	848.656	87375	26121	9013.6	1235.67	127614	853.251	2118.57	608.74	1368.31	2466.75	1.07123e+06	364952	12131	173566	7421.25
M292	NEG	356.094		Bendamustine	Benzimidazoles	10458.3	6008.14	15548.8	12214.3	5737.19	227906	229373	214965	192717	121200	11228.9	2935.56	4691.78	2968.65	6511.38	156550	197879	197396	149365	127101
M2471	NEG	229.108		Pyrimidine nucleoside		8103.42	2282.83	2552.57	4485.91	4973.55	183956	161436	74404.1	89300.4	101312	3467.1	3691	18.2649	18.0986	18.7682	165029	348192	358006	135223	232881
M1627	POS	794.574	C00157	PC(15:0/22:5(7Z,10Z,13Z,16Z,19Z))	Glycerophospholipids	158212	138110	93742.5	81627.7	99233	132624	52922.2	95533.2	150548	143929	74097.9	50332.8	13184.1	79405.4	132927	92156.2	70186.8	50310.5	80860.2	88706.6
M1001	POS	609.182		Diosmetin_8-C-(2''-rhamnosylglucoside)		5307.53	10561.4	15175.8	10446.5	7294.86	83707.1	137991	87416.6	80665.5	750318	8993.63	2873.49	1231.98	4318.11	9558.61	82793.3	77581.5	88481.5	103291	310068
M2178	NEG	533.136		3-(2-(.beta.-D-Glucopyranosyloxy)-4-hydroxy-5-methoxyphenyl)-2-((2-oxo-2H-chromen-7-yl)oxy)propanoic acid	Organooxygen compounds	20.0495	18.5749	18.0557	18.1481	17.8629	219919	288847	145721	149236	161581	19.561	18.8731	18.2649	18.0986	18.7682	140334	190066	244280	142639	193799
M637	NEG	335.141		Cyclopiazonic acid	Tetramate alkaloids	169.165	18.5749	18.0557	18.1481	17.8629	153358	27.7983	24.1318	1995.43	274176	19.561	18.8731	18.2649	158.941	144.268	459849	615296	27.8265	236436	115413
M947	NEG	247.095		Thr-Glu	Carboxylic acids and derivatives	1789.51	1848.75	1357.82	1720.93	2015.13	243019	208760	212558	198698	61883.3	1965.03	1060.3	1619.47	1835.96	2666.06	101425	182394	246978	176827	205276
M2070	NEG	755.237		Forsythoside B	Phenylethanoids	90458.7	63657	61233.4	52018.5	79728.9	132647	136265	74232.3	108132	120968	99008.2	119564	48271.6	59559.7	60421.8	112395	149040	89261.5	124759	73666.7
M1884	NEG	781.44		(3.beta.,8.xi.,9.beta.,24E)-3-((2-O-Hexopyranosylpentopyranosyl)oxy)-12,15-dihydroxy-9,19-cyclolanost-24-en-26-oic acid	Steroids and steroid derivatives	20.0495	5730.63	18.0557	18.1481	6021.44	76781.5	102863	69829.8	548369	522541	8209.73	18.8731	18.2649	5178.76	18.7682	97740.4	65136.8	60879.5	138980	146060
M993	POS	315.193		Prexanthoperol	Prenol lipids	19.2735	19.5631	19.0466	18.3172	18.4354	251240	152631	178696	127694	54811.1	17.9634	17.6731	294.845	17.7504	17.5694	169970	186399	305288	208297	216782
M2631	NEG	478.239		Fumitremorgin B	Indoles and derivatives	913.59	5808.14	5703.54	4365.37	780.635	121916	126519	87789.2	202934	198795	385.981	6197.68	6419.72	3745.28	6351.05	62950	142694	187274	243062	436275
M954	NEG	443.193		1-O-((2E,4E)-5-((1R,3S,5S,8S)-3,8-Dihydroxy-1,5-dimethyl-6-oxabicyclo[3.2.1]octan-8-yl)-3-methylpenta-2,4-dienoyl)-.beta.-D-glucopyranose	Prenol lipids	637.487	247.566	296.475	18.1481	638.86	125281	148990	123553	226810	249492	459.681	1090.23	1076.07	295.825	221.502	128799	165056	156055	263817	253934
M1946	POS	284.099		8-Hydroxy-2'-deoxyguanosine	Nucleosides	143432	158032	154684	158496	115241	39346.6	32797.9	18168.6	17323.3	30182.6	146863	203372	157403	146551	132440	29065.2	36962.1	48691.2	32647.9	40384.5
M1703	POS	433.24		Buclizine		9567.81	28539.3	43900.7	203856	23313.1	101190	89694.7	76625.3	144559	136335	33784.5	26666.5	94096.2	104181	32732	90832.2	73700.6	105299	151259	266363
M1264	POS	105.033		Tetrahydrothiophene sulfoxide	Thiolanes	6123.88	7312.25	6313.37	6531.88	7976.81	142856	163053	116015	151758	91000.7	5337.4	3233.79	8744.78	7088.52	6033.44	204658	228172	225815	245319	202758
M386	POS	183.05	C16359	1-Methyluric acid	Imidazopyrimidines	84451.5	108213	88385.3	91997	72937.9	102465	103992	107117	106705	154248	112734	117093	91531.6	84593	12985	68181.7	80056.3	73710.9	97009.8	77644.7
M2861	POS	576.171		Novclobiocin 105		338053	248707	268116	210094	409642	17.5052	17.8105	866.705	1479.11	3519.49	20168.6	211284	32703.3	39759.2	37403.5	18.9358	1785.58	1149.9	2685.97	3479.39
M994	POS	335.219		Kaurane-17,18-dioic acid	Diterpenoids	1321.5	19.5631	29561	31771.5	6846.62	155459	194071	165950	99042.1	2528.72	3541.05	10981.5	3458.05	45312.6	26028	221340	231552	357286	172703	71556.5
M262	POS	664.115	C00003	Nicotinamide adenine dinucleotide (NAD)	(5'->5')-dinucleotides	154922	142189	194500	165092	199267	6742.55	2142.93	8472.48	12887.6	5578.81	153397	168134	192194	175816	180850	11488.9	11874.7	5763.07	26581.4	8070.07
M1160	POS	234.055		2-(1H-Pyrrol-1-yl)-5,6-dihydro-4H-cyclopenta[b]thiophene-3-carboxylic acid	Thiophenes	126698	133930	103747	68989.2	109258	83216.4	80325.9	78024.1	78930.1	67472.6	116059	100277	104823	100560	128511	69964.9	68948.8	61593.3	71625.9	65353.3
M40	POS	355.101		1-Caffeoylquinic acid	Phenylpropanoids	194.076	185.744	19.0466	18.3172	303.351	147030	400846	67579.3	165648	254815	361.084	125.218	240.705	226.677	78.4245	65311.4	146315	108462	178191	282339
M592	NEG	137.025		2,6-Dihydroxybenzaldehyde	Organooxygen compounds	54235.8	42138.8	41354.7	45109.4	46212.6	181565	156599	107407	111592	118228	49743.5	46916.9	43059.6	38356.6	42576.2	130990	156036	111912	128282	165855
M2180	POS	203.076		vasicinone		52980.6	33782.2	50927.3	48340	48274.4	151055	137923	129830	139842	220796	22046.1	21308.9	20507.8	30492.4	23282.8	80313.2	110489	65374.2	101261	329147
M2197	POS	448.226		Aspergamide B	Peptide alkaloids	1831.43	2505.8	1943.6	2171.69	3075.64	76137.1	480795	64650.7	111275	63201.2	2535.44	2649.39	2347.59	2460.54	1394.74	169783	188882	245269	215085	178297
M1312	POS	208.068		5-[(3-Pyridinylmethyl)sulfanyl]-4H-1,2,4-triazol-3-amine	Thioethers	107637	50179	40832.9	48436.7	154423	89281.7	112848	84635.4	97191.1	99950.5	108924	58925	70904.1	53598.8	42475.9	122554	110181	120376	125343	112618
M1383	NEG	382.101		2-((1-(4-Nitrobenzoyl)prolyl)amino)benzoic acid	Benzene and substituted derivatives	31398.9	51991.8	51191.9	57136.6	21744.8	107558	100933	93076.7	95184.8	218296	47846.2	118620	123347	74493.4	43781.7	104121	111750	103874	84567.7	169877
M2111	POS	447.313		Cepagenin	Prenol lipids	89314.3	125938	72252.9	88818.6	101560	70240	68368.5	91885.2	69302.6	92760.8	139307	89721.5	275474	57919.5	83387.1	58548.6	38647.7	62883.9	46973.2	83606.8
M389	NEG	251.077	C05512	Deoxyinosine	Nucleosides	9347.43	7641.39	7287.11	6976.74	4753.86	143534	164022	165476	165473	184067	8301.16	11974	7953.35	10372.7	9457.65	154104	184582	190568	154715	216067
M1090	POS	728.551		PC(33:1)	Glycerophospholipids	81289	55894.6	103097	196578	89696	66575.4	57350.4	55391	60958	57094.3	60588.4	185264	67945.4	60750.8	45853.6	140828	100846	179696	45591.6	91269.5
M2293	POS	480.269		Cytochalasin B	Pseudoalkaloids	215281	245248	108278	134476	162168	9145.17	5509.35	9322.13	8623.4	10395.5	212837	109011	261057	135809	158714	1647.08	2333.75	2005.14	841.436	8787.33
M512	NEG	177.128	C07523	Propofol	Benzene and substituted derivatives	12423.6	15700	34119.5	16772.9	17000.4	143591	189887	102768	114030	93090.1	22689	23429	60341.1	29903.9	21609.4	236138	149300	223106	135581	159973
M1511	NEG	217.108		3-Hydroxysebacic_acid		87394.8	87940.6	77227.6	87802.9	90380.6	83699.8	107525	88106.8	82787.1	85307	92378	88802.9	99395.6	87259.4	108987	88325.3	94273.2	79355.4	88320.6	95589.6
M135	NEG	269.046	C01477	Apigenin	Flavonoids	574.781	1888.62	18.0557	18.1481	17.8629	244265	1818.32	24.1318	2411.97	830530	12297.1	18.8731	2410.95	1360.79	2970.33	83811	376113	27.8265	103402	136107
M2184	POS	501.409		(2.beta.,3.alpha.,5.alpha.,16.beta.,17.beta.)-2,16-Di-(1-piperidinyl)androstane-3,17-diol 3-acetate	Steroids and steroid derivatives	42385.1	20230.5	35244.4	24095.5	41937.8	123278	119753	155731	162598	330699	19105.1	26166.2	31944.2	35052.6	22967.7	110937	107079	93069.5	139824	156121
M1152	NEG	261.135		9-(2,3-Dihydroxypropoxy)-9-oxononanoic acid	Fatty Acyls	24762	12038	13258.3	20539.3	10468.9	96877.5	158128	92218	134443	162945	43293.6	23436.2	41447.4	39927	41471.6	156407	90271	356087	108755	171216
M1078	POS	255.158		Ferimzone	Benzene and substituted derivatives	6493.87	7215.51	8163.41	8626.58	8556.68	63958.4	238319	88279.3	297914	169676	4833.58	7193.47	4590.07	3113.32	4927.33	125271	98956.8	196327	292894	160258
M214	NEG	269.046	C05631	Eriodictyol	Flavonoids	572.552	1881.3	18.0557	18.1481	17.8629	243318	1811.29	24.1318	2402.63	827309	12249.4	18.8731	2401.6	1355.52	2958.81	83486	374654	27.8265	103005	135579
M301	NEG	269.046	C10343	Emodin	Polycyclic aromatic polyketides	572.552	1881.3	18.0557	18.1481	17.8629	243318	1811.29	24.1318	2402.63	827309	12249.4	18.8731	2401.6	1355.52	2958.81	83486	374654	27.8265	103005	135579
M387	POS	183.05		9-Methyluric acid	Imidazopyrimidines	82294.9	105407	86128.1	89647.7	71075.2	99848.5	101336	104381	103979	150309	109855	114100	89194.1	82430.9	12653.4	66440.5	78011.8	71828.5	94685.4	75662
M724	POS	168.065		3-Hydroxyacetaminophen	Benzene and substituted derivatives	12623.7	12917.4	2118.92	10804.1	12440.6	167668	163362	186295	169407	149748	10583.3	9606.68	9161.57	11995.5	10648.5	162360	123327	200420	142838	220003
M1463	POS	431.096		Daidzein_4'-O-glucuronide		6429.34	907.105	4856.65	5747.46	1304.93	9792.21	121229	10684.9	3116.92	1.05207e+06	11385.5	3478.72	212.781	6812.36	965.762	6189.36	1141.27	1716.9	5438.8	530823
M875	POS	307.102		mollugin		193613	108870	102070	205709	110571	29884.2	55258	23880.6	37141.6	22610.4	123040	214022	91378.1	134365	200830	19576	2629.68	53282.1	24060.1	29663.9
M2573	NEG	607.249		Epoxypheophorbide a		1535.29	1605.35	1405.46	1547.17	705.68	119436	218001	62025.8	54135.7	63364.8	1767.04	1146.57	1887.79	829.45	1017.61	248598	196945	246425	392810	166914
M1567	POS	261.184		6-Paradol		8344.82	26341.7	6847.4	12251.8	9857.88	188316	223263	139106	38442.5	10242.4	7618.53	24997.2	5930.66	11658	116715	150991	193564	294298	107865	204006
M134	POS	181.122		(±)-Dihydroactinidiolide	Apocarotenoids	19.2735	19.5631	19.0466	18.3172	18.4354	227744	180170	135259	104375	112041	17.9634	17.6731	863.832	17.7504	956.355	168487	223348	224548	156998	243430
M862	POS	331.283		1-Palmitoylglycerol	Glycerolipids	59952.1	86343.9	37321.8	92449.3	85651.8	63803.5	52642.1	69486.8	69860.6	253316	54958.7	60938.4	80698.2	62318.6	65634.5	118224	132572	71427.7	112920	146904
M2524	POS	300.217		12-trans-Hydroxy juvenile hormone III		767.294	2227.15	1874.12	1355.58	1248.85	135786	98346.2	234580	246401	79648	535.431	634.739	2415.43	1497.52	1236.56	208832	128318	242756	278788	107610
M1470	POS	307.092		gamma-Glutamyl-S-(1-propenyl)cysteine_sulfoxide		82036.9	142914	145766	99685.1	100611	89163.9	32378.2	43244.5	28484.1	120189	50654.9	98503.8	53236.6	27669.5	122400	19945.8	1428.28	25219.8	23040	461160
M2362	POS	376.232		Ethanone, 1-[1-(2-cyclohexylethyl)-1H-indol-3-yl]-2-(2-methoxyphenyl)-	Indoles and derivatives	356.932	1371.52	426.333	345.611	249.071	237460	95646.7	176175	130968	60442.1	170.287	1482.29	537.271	193.242	3586.63	262251	126849	266757	156187	246116
M1645	NEG	373.115		Ketologanic acid	Monoterpenoids	30402.9	21300.7	18789.5	21324.8	18580.4	135689	187986	124745	173074	329962	18294.3	23732.4	12104.9	14236.2	12597.3	63039.2	116369	95915.1	79247.5	269544
M1805	POS	505.388		Ganoderiol_G		87618.3	82787.5	103608	78246.1	85376.2	88199.8	99569	108678	92249.9	106042	78397	77349.2	105525	106525	69435.4	72335	65164.6	133014	15488.9	109756
M53	NEG	163.04	C00811	4-Hydroxycinnamic acid	Phenylpropanoids	38211.4	45637.1	41915.4	38663.9	32779.8	119835	141673	87800.8	99779.3	180062	52576.3	41003.5	36545.4	41022.9	52097.4	164983	179874	95374	155007	120312
M2022	NEG	353.146		pGlu-Glu-Pro-amide	Carboxylic acids and derivatives	56807.2	59670	17964.5	26735.6	75124.2	119851	216669	77803.4	168484	461595	84533.3	12013.7	24055.5	57758	48247.6	57461	50356.2	44679.9	35442.3	69547
M149	POS	268.19	D02358	Metoprolol	Phenols	19.2735	19.5631	19.0466	18.3172	18.4354	169118	294519	176853	49246	7687.57	17.9634	17.6731	18.5148	17.7504	168.498	223970	230939	413808	76128.8	120738
M1119	POS	309.278		8Z,14Z-Eicosadienoic acid	Fatty Acyls	86518.7	70731	103091	87125.2	87406.6	90499.2	80963.2	83590.2	76871.6	85321.6	80458.4	78788.2	75533.8	123832	79841.6	99146.8	90611.7	76524.7	106349	98343.2
M1419	POS	191.971		2-Amino-4,6-dichloropyrimidine-5-carbaldehyde	Diazines	150016	37730.3	100354	15510	113685	79698.2	83892.9	22159.8	102485	84429.4	121333	100978	100451	105470	130683	85755.6	76230.5	92566	71620	85229.5
M1062	NEG	403.125		gardenoside		20.0495	18.5749	18.0557	18.1481	17.8629	124806	148890	135544	159716	246807	19.561	18.8731	18.2649	18.0986	18.7682	171537	204334	193820	158490	214140
M2330	POS	221.222	C07131	Thiabendazole	Benzimidazoles	43576.2	57561.3	63722.3	62654.6	65938.9	119287	123286	122152	113186	136696	48538.8	46744	54639.7	88395	50606.5	119017	107978	103420	111042	119486
M2048	POS	408.06		Flazasulfuron	Pyridines and derivatives	198328	213254	186279	197999	186308	7265.98	7197.28	7357.64	8099.24	9164	122792	138879	169967	156461	106411	13636.1	7814.06	2558.43	7852.7	6833.68
M1756	NEG	273.099		Dikegulac acid	Organooxygen compounds	884.133	472.76	1146.47	1336.42	824.243	170572	228981	157736	77238	57207.7	188.499	940.031	968.508	481.856	481.036	163453	185682	376775	114834	208975
M961	POS	770.612		1-Hexadecyl-2-(8Z,11Z,14Z-eicosatrienoyl)-sn-glycero-3-phosphocholine	Glycerophospholipids	82818.7	174575	49182.5	81855.2	130244	129223	53053.9	110873	77380	81580.8	117890	24636.7	170519	89646.6	69091.2	49593.4	11510.4	47509.8	96554.6	98192.3
M62	POS	288.253		Lauric diethanolamide	Fatty Acyls	56820.8	86337	167159	52511.3	68011.4	60432.4	122779	126736	84422.7	84333.1	53452.4	121847	91906.9	147598	128646	52973.7	41134.1	33019.1	61428.1	102006
M1180	POS	222.076		2,3-Dihydro-3-oxo-4H-1,4-benzoxazine-4-propionic acid	Benzoxazines	172565	194546	159769	169004	140330	21077.6	20422	22689	28918.7	49526.9	80225.1	135225	68596.9	119498	108020	43079.8	39358.3	47861.1	62530.4	58268.9
M220	NEG	163.04	C12621	3-Hydroxycinnamic acid	Phenylpropanoids	37619.2	44929.9	41265.8	38064.7	32271.8	117978	139477	86440.2	98233	177272	51761.5	40368	35979.1	40387.2	51290	162426	177086	93896	152605	118448
M1368	POS	234.181		Pyrrolidin-1-yl(tricyclo[3.3.1.1(3,7)]dec-1-yl)methanone	Pyrrolidines	1707.42	3102.85	335.708	621.085	1894.79	125797	129507	164504	171635	276388	3779.58	17.6731	496.415	7347.73	1127.07	97522.8	101642	173599	174216	300943
M1915	POS	353.133		Cotinineglucuronide		38406	31147.7	27185.3	25312.2	26335.3	105747	72302	105290	139615	395898	37975.1	46954.1	21331.2	29083.2	26803.3	104560	104300	89968.6	133283	172365
M544	NEG	357.119		3-(2-(.beta.-D-Glucopyranosyloxy)-4-methoxyphenyl)propanoic acid		792.081	18.5749	18.0557	18.1481	17.8629	89000.8	112618	88603.4	110441	302119	533.501	18.8731	18.2649	18.0986	18.7682	117528	175142	180869	163222	390167
M932	NEG	218.006		4-Chloro-N-ethylbenzenesulfonamide	Benzene and substituted derivatives	77977.3	66670.5	60117.8	67383.4	67263.2	84969.7	106779	94043	101528	114972	75016.6	69983.4	69329.7	70532.8	73952.9	101836	107399	101193	101189	118195
M1570	POS	457.206		Delavirdine		5498.34	2413.87	680.616	501.622	18.4354	192737	199102	190163	252773	638041	344.644	2760.34	18.5148	152.429	17.5694	48466.9	43870.4	38192.7	57441.9	41366.8
M1797	NEG	567.174		Eleuthoside B	Organooxygen compounds	20.0495	1520.23	917.244	18.1481	925.343	98803.9	162789	94271.1	170264	301021	19.561	18.8731	18.2649	18.0986	2275.49	169241	189590	103696	184695	231944
M376	POS	183.05		3-Methyluric acid	Imidazopyrimidines	79013.6	103611	81977.3	83353	68965.2	96969.2	98208.1	98094.3	100883	140215	102767	102734	86395.2	80184.2	12306.2	64627.2	75871.5	69858	92130.9	73595.9
M385	POS	183.05	C16355	7-Methyluric acid	Imidazopyrimidines	79013.6	103611	81977.3	83353	68965.2	96969.2	98208.1	98094.3	100883	140215	102767	102734	86395.2	80184.2	12306.2	64627.2	75871.5	69858	92130.9	73595.9
M1526	POS	818.616	C00157	PC(22:5(4Z,7Z,10Z,13Z,16Z)/P-18:1(11Z))	Glycerophospholipids	81307.6	97105.3	77549.1	79995.4	91690.7	93323.2	86050.6	119206	99096.9	111080	80137.8	85677.8	95352	84701.7	70026.6	68230.7	66635.8	73031.9	63286.7	86659.9
M1359	POS	333.133		Bathophenanthroline	Quinolines and derivatives	16509	17740.8	14471.4	10123.2	15975.5	174971	274718	133371	37678.9	25566.5	11491.9	15709.1	15047.6	17073.9	15224.2	191697	161505	374542	97730.6	88727.6
M2771	NEG	566.122		Quercetin 3-O-(6-O-malonyl-beta-D-glucoside)	Flavonoids	111813	195370	172650	32651	106255	2481.59	1412.39	3841.97	26.3446	16601.3	238034	211289	200101	171013	196049	6918.91	8531.26	11315.4	9430.44	12340.3
M2459	NEG	327.291		Octadecanal		20.0495	1511.28	18.0557	18.1481	3341.43	32615.7	17572.8	9322.58	11230.7	701795	11580.9	2736.63	481.036	3567.07	18.7682	262609	154315	8983.67	110572	375227
M881	POS	770.574		PC(35:3)	Glycerophospholipids	60350.9	135969	68949	36586.2	305702	75935.2	53690.7	86236.9	70762.7	78568.7	180864	53762.8	54824.9	110867	88590	48214.7	45985.3	46116.7	42548.5	60394.2
M1680	NEG	463.136		Kipukasin A	Nucleosides	2182.15	3166.52	2662.93	2485.04	2418.4	270633	281315	299593	315781	190927	2506.88	2262.31	2952.23	2841.18	2096.81	102391	55227.2	76352.3	62785.8	23575
M1736	POS	515.091		Salvianolic acid C	Lignans	146964	140881	146092	152749	133696	30635.9	30237.7	33414	22191.2	35521.7	145214	130968	160100	150849	110864	26106.4	20450.5	19835.6	34188.9	30816
M1266	POS	259.111		3,5-Dimethoxy-N-4-pyridinylbenzamide	Benzene and substituted derivatives	1847.11	1318.32	1761.72	3038.96	3614.84	214264	118829	137641	178136	98028.2	2934.75	3280.4	3640.49	1892.53	1330.02	134348	242574	187965	195790	167464
M732	NEG	396.218		Piperidine, 4-(5H-dibenzo[a,d]cyclohepten-5-ylidene)-1-[4-(2H-tetrazol-5-yl)butyl]-	Dibenzocycloheptenes	85659.4	67346.5	62498.4	103270	77375.7	92476.3	67839.2	87998.4	62616.8	89051.2	78802.5	83825.9	151913	63909.8	74807.8	102894	90890.3	93412.3	73413.1	88457.1
M1115	POS	224.076		6-(Phenoxymethyl)-1,3-oxazinane-2-thione	Phenol ethers	16178	12308.7	20786	19751.1	18075.5	137101	151239	122923	152927	120490	21562.6	26354.4	12277.1	21016.6	22405.2	128078	147018	179401	164892	202778
M835	POS	254.247		1-Dodecyl-2-pyrrolidinone	Pyrrolidines	37829.8	45612.9	39695.5	63808	20525.8	145065	208467	148766	21035.3	13878.9	79421.2	67412.9	58809.6	21415.9	23820.5	236119	223011	193320	25350.8	20919.4
M221	NEG	135.045		4'-Hydroxyacetophenone		76109.3	68114.4	72926.3	67014.8	67558	90700.3	98543.5	97554.4	90978	130243	79677.6	70243.8	73691.7	67514.2	72275	97238.8	91486.8	90882.5	97282.7	93293.4
M2283	NEG	651.236		2-(4-Hydroxy-3-methoxyphenyl)ethyl 3-O-(6-deoxyhexopyranosyl)-4-O-((2E)-3-(4-hydroxy-3-methoxyphenyl)prop-2-enoyl)hexopyranoside	Cinnamic acids and derivatives	177128	67017.7	74332.4	108456	109804	40556.4	28696.8	21778.2	29175.7	44371.7	136225	253379	55563.8	162312	114097	46958.1	55300.6	68932.6	48857.5	47497.4
M213	NEG	135.045		3-Hydroxyacetophenone	Organooxygen compounds	75905.1	67931.6	72730.6	66835	67376.7	90456.9	98279	97292.5	90733.9	129894	79463.8	70055.3	73493.9	67333	72081	96977.8	91241.3	90638.6	97021.7	93043
M300	NEG	135.045	C03765	4-Hydroxyphenylacetaldehyde		75905.1	67931.6	72730.6	66835	67376.7	90456.9	98279	97292.5	90733.9	129894	79463.8	70055.3	73493.9	67333	72081	96977.8	91241.3	90638.6	97021.7	93043
M981	POS	202.107		N2-Benzyl-1,3,5-triazine-2,4-diamine	Triazines	19271.8	18322.3	17321.4	18193.3	20496.7	125743	141965	102315	79554.7	44190.9	15025.4	30741.9	18177.8	19107.1	19283.6	110846	251699	287701	142507	202509
M115	NEG	135.045	C07215	2-Methylbenzoic acid	Phenolic acids	75698.4	67746.7	72532.7	66653.1	67193.3	90210.7	98011.5	97027.7	90486.9	129540	79247.5	69864.6	73293.9	67149.7	71884.8	96713.8	90992.9	90391.9	96757.6	92789.8
M265	NEG	135.045	C07086	Phenylacetic acid	Phenolic acids	75698.4	67746.7	72532.7	66653.1	67193.3	90210.7	98011.5	97027.7	90486.9	129540	79247.5	69864.6	73293.9	67149.7	71884.8	96713.8	90992.9	90391.9	96757.6	92789.8
M2429	POS	345.191		3-[(4aS,12aR)-2-Methyl-1,3,4,5,12,12a-hexahydropyrid[3,4-b]acridin-4a-yl]phenol	Quinolines and derivatives	184201	195041	172842	175676	153482	1617.15	6357.69	17.0754	18.6836	3946.78	135986	156746	174898	162801	132850	2790.56	4170.31	2820.46	1130.16	16418.4
M1558	NEG	277.12		Tyr-Pro	Carboxylic acids and derivatives	4068.73	201.955	630.245	1565.83	176.561	127495	144131	118775	142677	382151	5500.77	7295.84	2035.92	18.0986	4759.42	93526.3	124165	150821	169929	203511
M972	POS	342.246		5-Hydroxymethyltolterodine	Benzene and substituted derivatives	69053.9	55323.7	73409.8	23346.7	5395.7	59790.8	25660.6	59184.9	65071.4	19.4675	277348	5891.38	250642	301440	25821.8	48001.3	30727.2	90067.5	61322.2	152946
M2507	POS	220.049		(1E,3E)-4-Hydroxybuta-1,3-diene-1,2,4-tricarboxylate		111901	125024	124869	123280	106324	58756	56208.5	73985.4	54245	32589.6	101210	118354	120617	112618	101857	56660.3	54955.8	48172	60843.8	37556.6
M1708	POS	184.133		Methyprylon	Piperidines	51234.3	91815.8	64898.6	53174.4	17792.6	20018.7	70547.7	78843.4	50927.9	12670	78100.1	35607.7	133781	217340	432417	50359.9	19777.4	27346	9081.6	158179
M2263	POS	245.005		2-{[2-(4-Chlorophenyl)-2-oxoethyl]sulfanyl}acetic acid	Organooxygen compounds	19.2735	4809.22	4883.11	1826.23	3194.58	149922	179357	139787	175594	143756	436.83	702.097	660.147	3408.58	1288.75	154791	142123	175766	184275	206629
M497	NEG	285.186		Tetrahydrocannabivarin	Meroterpenoids	2154.26	18.5749	18.0557	18.1481	695.971	173952	148859	59284.1	81299.6	377606	648.195	1175.65	18.2649	688.086	18.7682	413898	157571	8721.49	175991	65903.5
M2287	NEG	762.498		2-amino-3-({[3-(hexadecanoyloxy)-2-(octadecanoyloxy)propoxy](hydroxy)phosphoryl}oxy)propanoic acid		102996	86444.9	57117.7	85085.8	42994.7	43659.9	97007.7	66987.8	89055.4	87641.8	73977.3	97995.7	81707.8	163651	39074.3	64564.3	78821.3	89769.4	112319	106963
M367	NEG	391.211		Blinin	Diterpenoids	309.846	2069.21	446.212	785.124	792.881	196771	172892	169953	211062	131651	511.353	4448.64	3793.9	3140.21	13721.1	140892	119029	158283	166316	169661
M2881	POS	259.111		N-Benzoylanthranilate		6027.68	9477.85	8806.64	3225.17	4618.4	80120.5	141193	145783	154918	134463	8671.87	10821.2	7616.62	2880.47	4389.19	147746	136765	244083	212800	198063
M1441	POS	265.216		6-[(3,5-Dimethyl-1-piperidinyl)methyl]-N2,N2-dimethyl-1,3,5-triazine-2,4-diamine	Triazines	19.2735	590.708	19490.6	800.427	18.4354	175101	167239	107375	110070	52898.4	309.446	11010.8	1338.64	962.975	2662.59	174834	165495	271582	210602	179198
M1594	POS	224.144		1-Phenyl-2,3,4,5-tetrahydro-1H-3-benzazepine	Benzazepines	93329.2	98569.9	103087	91388.7	95411.9	67936.1	76477.1	61146.4	70525.7	108909	90604.8	91216.5	94241.4	89901.6	85172.5	77009.9	56693.8	65952.5	70847.8	61027.3
M796	NEG	124.992		Ethyl sulfate	Organic sulfuric acids and derivatives	99634.4	80233.9	98826	52130.8	61949.5	62430	65133.8	67960.8	59177.9	113970	68831.2	90237.2	105947	54156.6	61277.9	104669	82894	101295	97625.5	120078
M177	NEG	309.28		trans-11-Eicosenoic acid	Fatty Acids and Conjugates	20385.1	57833.6	92625.7	77960.9	68416.4	147945	54413.3	87768.6	25107.8	128298	46964.4	69665.3	248772	138767	68543.1	80127	88518.1	30465.6	31731.3	81720.9
M1575	POS	836.535		2-Docosahexaenoyl-1-stearoyl-sn-glycero-3-phosphoserine	Glycerophospholipids	141152	229777	198892	106379	117191	16988.3	14354.7	22783.2	18.6836	6536.24	179999	117374	101509	211261	169691	2678.52	17.1138	3663.1	3478.11	19.3632
M291	NEG	206.082	C03519	N-Acetylphenylalanine	Small peptides	20.0495	18.5749	18.0557	18.1481	17.8629	190553	143936	111609	188057	251867	19.561	18.8731	18.2649	18.0986	18.7682	223307	202560	76326.7	152514	95707.9
M974	NEG	148.053		7-Methylimidazo[1,2-a]pyrimidin-5(1H)-one	Imidazopyrimidines	20.0495	237.165	310.786	18.1481	215.522	160462	166300	129326	143152	178617	19.561	18.8731	18.2649	18.0986	170.73	182974	156704	183014	135709	199138
M1341	NEG	169.087		3-(2-Oxocyclohexyl)propanoic acid	Fatty Acyls	91083.6	97205.7	88246	87004.1	87511.5	59116.2	63535.7	74912.9	77468.6	100566	97464.8	90389.7	98768	86258.8	100978	77599.4	66360.1	61325.7	58162.1	68437.2
M1907	POS	334.091		N-[3-(1H-tetrazol-5-yl)phenyl]-3-(trifluoromethyl)benzamide	Benzene and substituted derivatives	154064	153675	139276	99533.9	165703	1212.07	3059.44	17.0754	2458.28	2381.46	391611	227193	74358.5	103096	104538	536.976	2292.24	1455.35	2503.16	3194.14
M2387	NEG	468.135		Bucladesine	Purine nucleotides	20.0495	18.5749	18.0557	18.1481	17.8629	68733.9	84280.6	101137	95570.8	33361.7	19.561	18.8731	18.2649	18.0986	18.7682	198735	215568	312692	285718	233403
M519	POS	285.075		Isoprunetin	Isoflavonoids	2044.87	19.5631	2115.91	18.3172	344.128	15545.7	17.8105	13721.4	10587.9	43268.7	1005.81	2656.05	18.5148	17.7504	1496.36	352557	698063	4035.22	342404	137455
M774	POS	363.309		3,6,9,12-Tetraoxatetracosan-1-ol		96650	95525	82636.3	98522.1	98007.8	81941.8	70179.5	64266.5	68488.5	78657.3	85372	76605.1	71599.1	80854.8	66250.6	88381.6	81225.9	82358.6	73661.9	84494.5
M393	NEG	429.115	C10509	Ononin	Isoflavonoids	5983.01	5801.2	8041.33	8662.16	5626.92	115518	144291	78257.7	51311	275914	5705.81	5943.81	7715.74	6708.85	3251.45	182234	305177	99082.1	138218	171510
M2314	POS	478.264		Cytochalasin A	Cytochalasans	19.2735	19.5631	19.0466	18.3172	18.4354	185107	156100	170394	220988	341391	17.9634	17.6731	18.5148	17.7504	980.037	66513.2	45182.1	63148.9	70166.9	302393
M2300	NEG	372.167		[Dodecyl(phosphonomethyl)amino]methylphosphonic acid	Organic phosphonic acids and derivatives	20.0495	464.126	18.0557	18.1481	17.8629	220626	233664	137543	51666.4	13323.8	19.561	18.8731	18.2649	18.0986	3846.2	148071	249243	296085	97822	169638
M1007	NEG	431.12		Asperulosidic acid		90404	80188.6	153631	125838	84636.4	3345.77	12396.3	4916.5	11283.7	9256.23	252924	154697	238179	221794	175591	27.41	664.25	27.8265	28.1775	30.8365
M699	POS	198.149		(2S,4S)-4-Cyclohexylpyrrolidine-2-carboxylic acid	Carboxylic acids and derivatives	111236	96169.4	85776.5	43315.7	11435.2	14860.6	24279	90951.7	56451.1	17128.4	193163	24046.9	255990	274263	96582.9	43431.1	14064.1	17896.4	11233.9	136099
M689	POS	151.111		2-(4-Methylphenyl)-2-propanol	Benzene and substituted derivatives	4885.74	11054.7	4773.23	14884.7	5793.97	142072	198822	107326	112459	46433.7	3841.73	1583.24	5987.27	9354.05	10654.1	196589	164099	229999	179783	160726
M2062	NEG	522.247		1H-Indole-3,5-dicarboxylic acid, 1-[3-[4-(decyloxy)phenoxy]-2-oxopropyl]-, 3-methyl ester	Indoles and derivatives	514.011	18.5749	289.93	850.725	581.055	120036	164321	86366.7	111462	95527.2	258.12	702.329	18.2649	18.0986	188.201	249540	166236	262335	281267	70010.8
M1469	POS	156.102		rac-(1R,3aR,6aS)-Octahydrocyclopenta[c]pyrrole-1-carboxylic acid	Organooxygen compounds	23127.7	77979	43688.3	38189.2	2938.15	42130.2	95579.5	50031.3	45449.8	20402	52159.3	29017.8	69200.6	145695	642583	66684.7	22044.3	28649.1	25942.7	87970.1
M1179	NEG	249.112		1H-2-Benzopyran-1-one, 3,4-dihydro-8-hydroxy-3-(4-hydroxypentyl)-	Benzopyrans	3593.68	6862.11	2822.23	3579.53	3834.17	92072.2	72099.7	32690.8	59495.6	172454	12977.1	18.8731	9763.72	12979.9	1143.25	538983	193259	89786.8	186321	108666
M2074	POS	276.144		2-Phenyl-4-(1-pyrrolidinyl)quinazoline	Diazanaphthalenes	88215	88839.7	87424.8	86692.2	87035.9	71355.3	82086.1	69685.3	71713.7	75224.6	80823	83479.2	83575.7	82308.5	92877.3	76560.2	68003.3	72015.7	73694.5	79195.8
M1250	POS	324.217		N-Jasmonoylisoleucine	Carboxylic acids and derivatives	2016.47	1172.85	1691.37	1322.92	312.945	201094	238260	135917	21434.5	16293.1	742.183	1762.16	3704.62	4987.76	53364.2	141324	224762	316296	57014.6	176159
M2407	POS	257.101		Methyl 4-(1-piperazinylsulfonyl)phenyl ether	Benzene and substituted derivatives	5357.09	8338.06	8371.38	9121.25	8902.46	158364	195155	148067	76659.4	62573	6560.01	6720.88	11515.4	6567.96	1932.44	157687	150461	298600	100629	173755
M1428	NEG	317.125		Tyr-His	Carboxylic acids and derivatives	59407.9	59167.7	49093.3	52914.9	66344.9	70335.1	119436	70923.4	65960.5	61677.5	65774.4	57531.9	72450.5	62720	59848	84760.5	122452	248382	65235.2	77644.2
M1363	NEG	549.163		4-(7-Hydroxy-4-oxo-3,4-dihydro-2H-chromen-2-yl)phenyl 2-O-(3,4-dihydroxy-4-(hydroxymethyl)tetrahydrofuran-2-yl)hexopyranoside	Flavonoids	17719.6	12800.3	17075.7	17011.4	16802	165121	145471	148795	137148	142650	7862.58	11788.8	7721.97	3890.82	10202.2	146598	155110	186447	117259	123919
M1537	POS	401.158		Isoyatein	Furanoid lignans	7263.61	48173.2	13673.8	13510.2	37196.8	131213	157779	157806	136232	95431.9	10561.1	12120.3	6748.05	9506.3	41734.3	76423.4	80207.5	230458	65382.6	259510
M2427	NEG	143.992		5-Chloro-4-hydroxy-2(1H)-pyridinone	Pyridines and derivatives	72762.2	67921.4	63741.6	58007.5	55345.2	90307.2	95177.9	85107.2	87478.6	104932	74092.5	68401.2	68476.1	65582.6	60531	96962	89800.1	81776.6	96693.7	99775.4
M794	POS	307.168		Ruxolitinib	Pyrrolopyrimidines	19.2735	19.5631	19.0466	18.3172	18.4354	69502.2	81912	59561.8	135301	299087	17.9634	17.6731	18.5148	17.7504	17.5694	88966.3	136702	170288	124484	415865
M800	POS	597.301		LPI(18:2)		67414	93214	61470.1	88928.9	111976	151763	51236	87830.9	27811.2	17569.8	65173.6	69137.3	147315	81109.5	68850.3	100180	78237	115353	46874.8	50353.9
M1891	NEG	271.191		6-Hydroxy-6-(3-hydroxy-2,3-dimethylcyclopentyl)-2-methylheptanoic acid	Prenol lipids	4448.47	5859.76	9585.56	4342.95	4702.46	147370	108138	124816	113258	59272	5155.03	6662.43	10595.3	6308.68	6973.88	180332	123466	297105	189730	171653
M2015	NEG	505.194		6-O-((2E)-2-Methylbut-2-enoyl)-.alpha.-D-glucopyranosyl 6-O-((2E)-2-methylbut-2-enoyl)-.alpha.-D-glucopyranoside	Saccharolipids	20.0495	18.5749	18.0557	18.1481	17.8629	97375.7	107170	94990.4	112682	200773	19.561	18.8731	18.2649	18.0986	18.7682	123976	147256	159110	165264	363581
M1344	POS	621.214		Matsutakeside_I		2313.46	38689.6	13546.9	11525.3	33516.2	175935	167346	168076	184621	125935	1140.58	7805.35	1554.39	2384.47	34264.9	157295	131043	114178	117209	81478.5
M335	NEG	205.05	C00482	Sinapic acid	Phenylpropanoids	96261.7	90968	78752.4	70291.1	75676.4	48441.4	96928.2	46122	61995.9	51623	94695.3	91812.3	64036.6	81705.8	73315.2	83266.3	96511.6	91928.3	93979	79783
M653	NEG	319.14		(5Z)-3-(.beta.-D-Glucopyranosyloxy)oct-5-enoic acid	Fatty Acyls	11561	10061.9	10450.3	10685.9	13579.9	110850	102334	104347	131537	228209	10185.7	12794.4	11919.7	7041.51	9612.48	120676	123191	164673	167378	204606
M1733	NEG	145.014		4-Methoxy-2,4-dioxobutanoic acid	Keto acids and derivatives	1012.39	18.5749	922.762	854.397	1223.57	243973	269652	67258.8	76076.2	87053.3	652.845	1948.35	18.2649	18.0986	2545.2	83245.6	196007	108541	219044	199947
M1422	POS	828.691	C00157	PC(22:1(13Z)/P-18:0)	Glycerophospholipids	48411.1	165367	19.0466	53368.4	186517	112378	17.8105	180238	147992	232797	31063.9	17.6731	60555.5	21454.6	57559.4	49032.5	22776.1	39559.7	12778.4	137418
M1924	POS	560.378		N-(3-((3-((3-Hydroxy-6-methylheptanoyl)oxy)-6-methylheptanoyl)oxy)-8-methylnonanoyl)serine	Carboxylic acids and derivatives	115074	128001	67671.4	107230	145808	21880.4	23963.1	6479.74	87083.4	134586	96351.7	125656	115748	95916.5	88859	47691.8	15986.3	22755.7	63242.2	49295.4
M261	POS	355.172	C11708	Sultopride hydrochloride	Benzene and substituted derivatives	1206.14	2836.38	1807.41	3147.61	5378.24	198030	212302	152006	159862	140089	2615.88	4589.06	3667.73	1766.74	1402.28	104668	152437	115136	130676	163430
M2416	NEG	595.243		4-7-Cholecystokinin-7 (swine)	Carboxylic acids and derivatives	39518.5	25718.1	23994.6	25462.9	31002.2	85276.8	151480	44378	55586.8	63803	27808.1	27976.3	14679	19097.8	21860.5	60888.4	122705	75592.2	81819.8	557696
M1739	POS	695.463		PA(18:4(6Z,9Z,12Z,15Z)/18:1(9Z))	Glycerophospholipids	56912.2	71860.2	63739.5	63057.3	99013.7	81985.5	133757	74551.7	65038.4	93695.8	49388.1	71216.5	60855.6	78851.4	73260.2	81670.4	57954.9	71761.2	133949	71225.6
M700	POS	284.127		Coumarin 334	Coumarins and derivatives	7049.69	9488.47	2175.59	4588.83	5299.86	69823.8	17764.7	12732.5	25899.3	262313	5947.72	3063.6	3896.93	3885.96	18207.1	191120	453088	6902.22	86073.6	357751
M1988	POS	348.13		4,5-Didemethylsimmondsin	Organooxygen compounds	93117.7	122201	81731.3	134232	115093	33145.5	36541.2	44248.7	36369.2	40401.4	111476	73158.9	161493	122301	142601	44190.5	32480.5	43953.8	41415.5	36540.4
M2211	POS	464.24		Rosellichalasin	Macrolide lactams	575.729	1394.89	1183.43	1038.13	566.92	83015.5	107014	58251.9	73485.8	30618.7	190.131	1683.51	221.329	245.758	477.894	306701	183149	319177	236037	141058
M2041	NEG	728.214		Amidepsine F	Tannins	6996.95	5647.92	7632.19	3036.05	3946.22	207894	246594	183556	228638	135486	5344.72	8600.02	2528.79	7153.13	2163.6	67428.4	87777.7	118335	89652.3	126726
M955	POS	399.164		Methyl_3,4-dihydroxy-5-prenylbenzoate_3-glucoside		19.2735	4913.55	19.0466	5316.16	9056.95	14876.4	19915.5	13908.8	14406.3	37491.5	17.9634	17.6731	6028.47	17.7504	17.5694	236382	236128	261099	312361	370172
M2374	NEG	519.157		6-Hydroxy-1-((2-O-((2E)-3-(4-hydroxyphenyl)prop-2-enoyl)hexopyranosyl)oxy)-7-methylidene-1,4a,5,6,7,7a-hexahydrocyclopenta[c]pyran-4-carboxylic acid	Cinnamic acids and derivatives	47709.2	27375.9	31982.8	44664.7	52750	100781	112309	91964.8	114967	113130	32140.5	30898.6	21581.2	37302.4	54419.7	114480	107176	141527	134186	130798
M1036	NEG	591.177		Acacetin-7-O-rutinoside		20.0495	18.5749	5777.99	18.1481	17.8629	147461	138582	99026.4	140594	156259	19.561	18.8731	18.2649	18.0986	18.7682	92395.9	168519	183713	184442	222868
M1045	NEG	469.256		Withaferin A	Steroids	20.0495	18.5749	18.0557	18.1481	17.8629	115175	126455	109042	84738.6	39178.2	19.561	18.8731	18.2649	18.0986	18.7682	189098	209230	293510	214412	157673
M2021	POS	279.039		(E)-1-[4-4-Methoxyphenyl]-2-(3,5-dichlorophenyl)ethene	Stilbenes	99935.3	139098	116158	115717	126540	54753.3	35891.6	49793.9	38237.9	29268	143802	136104	88908.3	96387.4	127805	42156.2	26681.5	36972.3	29003.8	3720.29
M1547	POS	577.445		TG(10:0/10:0/10:0)	Glycerolipids	86306.1	86490.9	82427.2	51064.4	79371.3	74336.2	77616.8	73095.7	61959.2	77096.2	81001.1	77082.1	95137.7	88480.1	67552.9	89275.3	55457	65122.8	81589.9	84793.6
M1782	POS	412.269		3'-Methoxy-[6]-Gingerdiol_3,5-diacetate		433.467	19.5631	463.846	534.933	720.25	68707.7	171401	56427.5	65455.5	22787.4	17.9634	1016.9	645.451	3334.75	1390.59	285044	222793	209099	316225	94619.7
M495	NEG	167.002		5-Chloro-2-benzimidazolone	Benzimidazoles	48056.6	53912.5	55009.8	83112.5	58324	85946	97336	74536.5	77959	95123.5	61991.6	69277.1	70115.1	56260.1	65832.2	91455.2	101061	106641	81505.8	86226.7
M105	NEG	503.162		Manninotriose	Saccharides	16895.1	19267.1	16229.8	49839.1	20242.4	195827	122938	69298.4	88015	48229.7	18421.9	11947.1	28033.4	14111.7	57658.2	61281.5	143732	196994	142458	193931
M2605	POS	165.051	C05583	3-Methoxy-4-hydroxyphenylglycolaldehyde	Phenols	213586	16538.3	25041.1	18285.9	14042.8	58838.8	71103	63780.8	67682.8	89353.2	204444	17539.1	22812.6	154173	15699.6	97111.7	79058.7	88893.4	89039.4	103548
M1293	NEG	203.023		4-Hydroxy-4'-chlorobiphenyl	Benzene and substituted derivatives	24949.4	14195.1	20711.3	22995	23352.3	152503	121027	101654	106831	181289	9787.59	3803.48	4011.72	10518	8559.98	119832	140257	118666	121939	201359
M837	POS	599.41		Idoxanthin	Prenol lipids	19.2735	19.5631	19.0466	18.3172	18.4354	202572	129881	158995	211186	129601	17.9634	17.6731	18.5148	17.7504	17.5694	134079	116912	158813	124929	140364
M1139	POS	779.539		1,28-Octacosanediol_diferulate		1567.17	937.117	19.0466	18.3172	1854.9	59647.8	67198.2	95312.9	236929	546430	1186.35	1559.46	707.596	17.7504	17.5694	53260.6	51451.9	85908.8	94335.6	207336
M1325	POS	320.206		Dimebolin		19.2735	19.5631	19.0466	18.3172	18.4354	73078	132206	115287	128160	305610	17.9634	17.6731	18.5148	17.7504	17.5694	73591.4	118544	127697	157511	273131
M470	NEG	242.14		8-Acetamido-2-methyl-7-oxononanoic acid	Fatty Acyls	24894.9	178631	14477.5	36739.7	10548.3	37520.2	132615	10462.2	56779.7	18127.5	31138.2	82335.3	34575.8	95567.6	466558	84373.5	53350.1	68635.6	16053.5	48679
M2878	POS	372.093		2-Caffeoylisocitrate		2176.93	3406.51	548.663	1004.44	3288.9	94900.6	124957	68592.9	112564	163198	4177.52	932.893	771.365	3636.89	1688.06	238887	166549	166138	168081	176103
M960	POS	326.195		Oxodecadienoylcarnitine		10056.5	10649.1	7147.86	5198.31	11197.6	167719	155921	194899	34630.4	11726.5	4931.17	4141.57	8160.73	5552.84	9103.81	252994	166117	250944	36197.6	152925
M194	NEG	309.28	C16526	cis-11-Eicosenoic acid	Fatty Acids and Conjugates	17505	56007	83906.4	70654.8	63032.5	134101	49298	86976.1	22714.6	116283	43782.4	63143.4	225491	125783	61468.2	69718.5	80203.9	27572.1	27255.6	73861
M2233	POS	514.156		Dioxinoacrimarine_A		132317	118193	129642	100600	188965	20840.6	31208.8	8618.25	22843.2	3786.58	118581	239393	81286.9	98035.1	109894	16136.1	19918.3	34010.2	17710.9	6123.71
M742	NEG	223.029		5-(3-Chlorophenyl)-5-methylimidazolidine-2,4-dione	Azolidines	15277.4	25534.7	74335.2	17756.2	24425.3	113884	60593.4	134940	132379	110564	17696.2	53575.7	89221.7	70278.7	26476	68473.8	111571	133578	89036.2	127923
M1812	POS	420.274		(7E)-11,12,13-Trihydroxy-4,5,8-trimethyl-3-(2-methylpropyl)-3,3a,4,6a,9,10,11,12,13,14-decahydro-1H-cycloundeca[d]isoindole-1,15(2H)-dione	Cytochalasans	19.2735	19.5631	19.0466	18.3172	18.4354	90154.8	21471.7	16372.5	3783.47	396170	17.9634	17.6731	18.5148	17.7504	17.5694	536448	248802	30317.1	112750	40475.2
M887	POS	169.122	C09836	Ascaridole	Dioxanes	8570.79	25525.6	6103.33	1473.1	10617	127972	163215	91115.1	90955.7	35901.4	7299.24	25100.2	4520.85	23244.6	94705.4	155406	140013	203028	149661	131870
M1524	NEG	591.401		1,2-Dimyristoyl-sn-glycero-3-phosphate	Glycerophospholipids	16175.2	31552.9	6055.16	18101.4	22053.4	57725.7	93695	115899	178472	240977	33152.6	1971.65	12630.7	27841.3	11437	97333.4	112005	72969.4	183349	161145
M518	NEG	237.077		Curvulin	Aromatic polyketides	122152	121110	105863	74398.1	47612.7	29998.2	31642.5	13958.7	10537.2	22450.4	125284	161736	68286.9	184255	82247.1	60758.4	53507	90065.1	32701.9	51308.4
M1304	NEG	200.137		N5-(1-Iminobutyl)-L-ornithine	Carboxylic acids and derivatives	3942.18	22752.5	5221.09	10211.4	4939.54	223162	130607	84629.1	50799.1	36585.7	6032.09	11968.8	4965.31	16127.7	86440	102090	156716	248771	109715	172310
M1402	POS	330.118		(2Z)-((4R,5S,6S)-6-(.beta.-D-Glucopyranosyloxy)-4,5-dihydroxycyclohex-2-en-1-ylidene)acetonitrile	Small peptides	111719	110945	95591.6	94897.5	90607.5	39086.9	41947.5	47461.8	66508.3	61515.2	151186	98625.9	87173.1	106838	84429.7	48415	33781.7	31275.4	45560.5	38242.8
M1734	POS	335.133		MITOMYCIN C		4564.93	3948.26	5508.82	3872.71	489.334	114773	91300.7	123813	118458	176002	2888.58	3309.85	1950.29	2620.98	17.5694	174924	197618	124882	146881	187472
M965	POS	156.138		2-[(Dimethylamino)methyl]cyclohexanone	Organonitrogen compounds	55100.6	91585.6	35738.1	84571.7	23009.8	75992.1	143725	43241.4	47704.5	35949.2	46141.8	92535.3	57146.7	95764.1	218833	70783.1	84541.7	67775.5	29624.5	83809.8
M1542	POS	245.081		Oxyresveratrol	Stilbenes	5431.66	7186.08	10747.5	6109.04	3462.41	75882.7	86301	85122	97036.7	74340.3	5351.63	7158.16	17606.1	6150.98	11440.1	214538	196841	197408	192167	183162
M2346	NEG	254.115		2-Hydroxy-N-(3-phenylpropyl)benzamide	Benzene and substituted derivatives	679.058	1378	473.093	824.242	684.204	81260.9	182492	54964.7	48757.8	18056.1	704.218	410.099	998.739	1294.56	2535.5	209026	214274	216868	289458	151461
M2406	POS	121.101		1,4-Bis(aminooxy)butane	Organooxygen compounds	14330.9	19666.1	22721.9	19075.6	7481.97	179703	196111	106669	107002	139146	19899.4	9319.44	30897.1	50413.3	39060.3	81686.5	89761.1	127401	66492.7	148118
M763	POS	89.0597	C02632	Isobutyric acid	Carboxylic acids and derivatives	59832.9	75549.1	84592.4	69801.6	72110.8	73683.3	66673.8	67743.6	83157.7	23227.7	68819.6	68129.1	87761.3	70658.2	68794.2	60614.3	115661	76983.1	78194.9	95744.7
M1424	POS	177.127		(S)-4-(4-Methylphenyl)-2-pentanone	Prenol lipids	248.632	1799.65	2349.64	940.27	1252.77	195495	133330	121704	95931.1	53898.8	845.161	1024.3	3591.67	5847.66	4195	149217	142641	217949	164373	171058
M1026	POS	303.085		3,4',5-Trihydroxy-7-methoxyflavanone	Flavonoids	58862.4	52764.4	54088	48766.5	26240.7	18085.8	23992.7	36702.4	30681.7	98973.2	22809.5	19998.8	19995.9	20581.9	59758.3	309170	243166	18953.2	145283	156053
M339	NEG	145.051		2-Methylglutaric acid	Fatty Acyls	79093.3	80738.9	84209.9	79574.5	79432.9	52214.7	85596.3	52810.7	35117.5	77351.4	91429.1	84404.8	88228.9	82251.8	88630.1	71171.5	41129.2	60441.9	65874.8	83231.6
M547	POS	157.013		2,5-Furandicarboxylic acid	Furans	5023.42	9866.09	3963.96	6768.92	8986.54	109798	129029	117614	144401	157172	7086.44	11887.1	15132.7	14754.7	11735	119626	137975	148074	130868	171309
M959	POS	864.654		PC(42:5)	Glycerophospholipids	100584	162142	88880.1	53659.7	355628	39670.2	2010.21	39104.7	86491	84306.3	91370.8	86395.5	18.5148	62689.7	185162	18.9358	9855.3	1733.68	18.4554	6815.62
M1555	POS	321.144		aurapten		36970.1	29226.8	28417.5	29611.6	18483.4	84135.9	79799.4	80485.4	91178.9	301411	28364.8	22517.3	24123.4	32641.4	16400.4	90369.6	68964.3	93085.9	109447	189953
M2077	POS	335.173		Strychnine	Tryptophan alkaloids	99366.4	85039.1	113534	77441.8	81063.2	67310.8	60146.4	86766.4	74857	63238.8	25324.6	97843.9	85548.8	99810	74707.5	77758.3	53358.1	31065.6	13250.3	84587
M760	POS	222.076		(6-Methyl-3-oxo-2,3-dihydro-4H-1,4-benzoxazin-4-yl)acetic acid	Benzoxazines	18004.7	12860.2	17643.3	14334.7	15537.7	129350	120940	89911.7	130714	140910	18899.8	30254.9	11382	12362.4	12327.8	106971	108204	134226	146915	179802
M2040	POS	340.208		Bursin	Carboxylic acids and derivatives	67373.9	56676.4	72278.8	54748.2	54311.1	35515.4	61548.2	69668.7	117706	59981.8	54632.7	49058.8	50817.4	95019	50360.4	77506.7	154271	57562.6	126591	83426
M874	NEG	301.094		4-Hydroxy-3-methoxyphenyl .beta.-D-glucopyranoside		12396.4	8664.28	7271.45	6824.5	11458.2	150080	186899	111908	159026	274713	14698.8	7126.95	13665.7	14681.9	7340.35	21176.7	103719	99926.9	89140.3	148110
M898	NEG	449.099		1,8,9-Anthracenetriol		12559.3	6968.03	10278.1	7950.69	5621.69	96434.4	165903	158596	121437	221257	4536.98	5572.38	3326.69	5153.34	15278.3	107845	105069	136067	140414	118511
M1674	POS	570.363		LysoPC(22:5(4Z,7Z,10Z,13Z,16Z))		226.286	653.156	229.196	18.3172	18.4354	100326	168978	67294.7	57057.3	19251.9	17.9634	17.6731	18.5148	17.7504	630.14	240078	179399	212226	252536	147016
M848	POS	569.314		Ceanothine_E		45105.7	37041.8	45171.2	43551.6	44138.7	34155.5	55798.2	45191.1	236237	57247.2	51315.2	42420.9	38179.3	56181.3	40421.8	58131.5	268279	49760.6	126029	69008.4
M1260	NEG	581.224		(.+/-.)-Lyoniresinol 2a-O-.beta.-D-glucopyranoside	Lignans	50690.5	64205.6	64459.7	61172.1	43865.4	56893	61737.6	39077.1	41172.4	145135	96649.7	70986	62790.4	77742.5	102114	41725.4	50277.7	101295	68034.6	142002
M1292	POS	209.956		4-Bromo-3-cyanobenzaldehyde	Benzene and substituted derivatives	120201	116128	122541	107092	122745	26122.6	27252.7	9160.45	36986.1	5373.94	90328.8	108288	124039	116916	110991	44373.7	42454.1	48373.7	44721.6	16779.6
M505	POS	247.205		Avocadienofuran	Heteroaromatic compounds	19.2735	4242.88	651.148	684.906	18.4354	188535	91085.9	103469	172339	84988	17.9634	477.626	475.109	17.7504	1823.5	170924	100248	176627	218906	123730
M998	POS	591.17		3'-O-Methylmaysin		9799.92	11942.3	41932.8	23960.5	15146.6	22634.4	87200.9	40143.3	23954.5	747225	4469.35	9252.18	1269.87	7511.72	21201.8	27313.8	13869.8	23838	26606.6	279996
M1712	NEG	359.171		1H-Indazole-1-pentanoic acid, 3-[[[1-(aminocarbonyl)-2-methylpropyl]amino]carbonyl]-	Carboxylic acids and derivatives	100212	111534	108465	113824	112344	27822.4	9987.03	13370.6	11387.3	45299.6	85680.1	109245	130397	142290	160992	19598.3	32674.1	22632	21240.8	57444.3
M2089	POS	697.339		Olitorin	Pyrrolizines	19.2735	19.5631	19.0466	18.3172	367.229	70456.9	75079.4	78199.8	335358	344900	17.9634	17.6731	18.5148	17.7504	17.5694	76572	69781.3	60209	178104	143924
M340	NEG	145.051	C00507	Rhamnose	Organooxygen compounds	77361.5	78971.1	82366.1	77832.2	77693.7	51071.4	84650.6	51652.8	34348.6	75657.8	89427.2	82556.7	86297	80450.9	86689.5	69606.6	40228.6	59118.5	64432.4	81447.6
M352	NEG	145.051		3-Methylglutaric acid	Fatty Acids and Conjugates	77361.5	78971.1	82366.1	77832.2	77693.7	51071.4	84650.6	51652.8	34348.6	75657.8	89427.2	82556.7	86297	80450.9	86689.5	69606.6	40228.6	59118.5	64432.4	81447.6
M2225	POS	740.516	C00350	PE(18:1(11Z)/18:3(6Z,9Z,12Z))	Glycerophospholipids	57878.5	90632.1	52119.3	93928.8	61155.7	63539.4	50882	54265.1	45229.1	56551.5	132941	50766.5	234049	70292	78536.1	47054.2	38445	41850.9	51585.3	58910.1
M1233	POS	766.529		PC(35:5)	Glycerophospholipids	32557.8	23555.8	46183.3	44814.8	49543.7	70293.3	77813.9	123532	111397	215605	5440.06	67553	40583.2	5037.99	32427.4	60930.9	73648	75262.3	126669	147054
M1738	POS	101.059		3-Methyl-.gamma.-butyrolactone	Fatty esters	55631.1	61685.4	61766.1	87723.2	89717.5	77977.8	68924.5	74883.2	86785.2	85724.8	58148.1	53108.4	38642.7	85322.3	89509.9	76396.6	73656	81780.3	81981.2	40393.9
M1911	NEG	481.171		Mycophenolic acid phenolic .beta.-D-glucoside	Saccharolipids	362.6	797.722	242.681	18.1481	206.281	260958	224234	14530	26.3446	3083.11	705.6	411.197	870.024	18.0986	516.419	65450.9	208726	283764	123674	240202
M1686	NEG	389.065		Clofibric acid acyl-.beta.-D-glucuronide	Organooxygen compounds	1957.01	1324.81	1352.32	521.341	2134.75	113352	696898	34351.3	66647.2	173283	350.508	2877.93	469.045	213.731	18.7682	27.41	24266.3	45497	129985	130752
M2221	NEG	431.095		apigetrin		389247	158567	277929	23245.4	182438	1949.15	1300.33	934.324	1812.54	4143.26	11678.3	151502	60836.1	81229.9	73692.2	27.41	28.3802	27.8265	28.1775	30.8365
M811	NEG	673.228		3'-N-Acetylneuraminyl-N-acetyllactosamine		9833.07	7286.42	6199.77	7361.24	6283.79	165833	108821	144827	159708	210229	7296.56	8952.71	4178.2	6684.21	4983.82	128622	100930	133337	98247.5	97368.3
M308	NEG	145.051	C06104	Adipic acid	Fatty Acids and Conjugates	76473.9	78065	81421.1	76939.2	76802.3	50485.5	83679.4	51060.2	33954.5	74789.7	88401.2	81609.5	85306.9	79527.8	85694.9	68808	39767.1	58440.2	63693.2	80513.2
M480	NEG	138.056		2-(Hydroxymethyl)-6-methylpyridin-3-ol	Pyridines and derivatives	25940.3	6650.08	3293.31	4465.26	17.8629	111100	85130.8	38841.1	82736.7	215451	72771	138466	6245.4	11326.6	9821.91	125250	88259.1	136472	82729.6	168685
M2116	POS	596.325		Benzoic acid, 3-[[(3-carboxycyclohexyl)amino]carbonyl]-4-[3-[4-[4-(cyclohexyloxy)butoxy]phenyl]propoxy]-	Carboxylic acids and derivatives	19.2735	19.5631	19.0466	18.3172	173.755	71105.3	358127	69445	59312.8	31943.5	17.9634	17.6731	18.5148	17.7504	17.5694	120376	188225	227955	71525.9	213919
M2363	POS	438.233		Lagerstroemine		369.717	248.402	348.869	18.3172	789.615	71885.7	59311.6	74996	111569	406468	17.9634	312.259	176.015	17.7504	378.643	60838.5	80293.8	124732	132408	286635
M2905	POS	566.208		beta-Rhodomycin		12377.9	10656	4454.04	8991.3	5442.18	88990.8	85368.5	224375	136500	72346.1	15363.8	10266.2	8211.91	10644.2	11930.1	184326	110695	120987	195944	93421.4
M2110	POS	719.459		PA(22:6(4Z,7Z,10Z,13Z,16Z,19Z)/16:1(9Z))	Glycerophospholipids	75957.6	78093.4	80005.7	157688	85261.6	23352.9	63278.9	26694.8	30313.2	34715	93419.5	89298	84061	102478	116746	55797.3	43385.1	56833	59622.6	53816.7
M953	NEG	365.146		Boldenone sulfate	Steroids and steroid derivatives	3305.56	1785.81	1493.43	3668.43	4330.66	85879.8	89669.1	80722.2	109210	246327	4794.42	8063.15	12043.5	8895.45	12017	125718	53707	147840	141909	269267
M1144	POS	443.24		Cinobufagin	Steroids	19.2735	19.5631	19.0466	18.3172	18.4354	350064	104273	136965	32593.9	20794	17.9634	17.6731	221.517	17.7504	17.5694	130828	177680	260981	63017.1	132797
M2265	POS	550.415		Anhydrolutein-I		19.2735	42915.9	19.0466	4163.61	55460.7	127386	84021.3	134695	273028	124722	26872.5	5262.34	7288.04	30601.8	42107.8	73096.2	19328.7	141074	117244	95274
M782	POS	249.148		(3aR,4aR,8aR,9aR)-4a-Hydroxy-8a-methyl-3,5-dimethylidene-4,6,7,8,9,9a-hexahydro-3aH-benzo[f][1]benzofuran-2-one	Sesquiterpenoids	2768.67	4509.79	2256.84	3050.31	3002.22	105385	77960	60307.4	42242.3	192263	1987.96	2828.19	748.003	1918.34	1871.56	282296	272200	137567	107224	98866.4
M1889	NEG	823.391	C07204	Vincristine	Tryptophan alkaloids	151.639	18.5749	18.0557	18.1481	17.8629	42235.7	125996	35398.1	204143	209312	19.561	18.8731	18.2649	18.0986	18.7682	87647.5	87627.5	53853.5	317227	236636
M1361	NEG	233.103		N-(4-Methylphenyl)-N-(4-quinolinyl)amine	Quinolines and derivatives	65683.8	93067.9	67496.5	81083.9	79877	54972.4	62525	65040.8	55206.5	76091.9	76470.8	84565.8	75264.2	54791.1	55180.8	71535.3	54400.1	91066.1	56683.6	78106.9
M1682	POS	321.096		1-Naphthol .beta.-D-glucuronide	Organooxygen compounds	24728.9	25004.7	29437.3	27114.5	3233.54	234483	227461	203965	203302	111983	32764.8	37591.2	29576.4	28159.5	4094.62	46313.1	34203.1	32028.6	35248.1	25850.3
M1601	POS	171.101		cis-3-Hexenyl_pyruvate		71492.8	35525.2	104537	39527	9071.27	27548.5	23770.4	128957	151674	31187.5	101454	30159.3	169270	207994	24764.3	21219	12367.3	22984.3	17555	165121
M626	POS	219.174		Curlone	Prenol lipids	4378.98	2559.28	4719.41	8839.68	6239.88	181505	95699.2	106163	98355.7	100766	7104.63	8155.49	5746.08	9833.06	22361.9	146518	213670	153224	101205	118325
M1751	POS	228.159		C8-homoserine lactone		47062.2	71747.9	23590.8	25216.1	7070.98	74123.3	92641.9	46399	83152	7699.02	84314.9	7743.84	89345.3	134207	15029.3	110042	66921.5	157206	103905	144637
M860	NEG	379.157		8-Desoxygartanin	Xanthones	19068.9	27877.8	46534.5	82581.1	35079.9	127766	60173.6	118954	56475.1	18178.4	29693.2	71821.8	77555.5	60476.8	59496.2	104562	137573	137266	64049.2	56371.3
M746	POS	233.153	C09484	Isoalantolactone	Prenol lipids	1636.89	2346.18	2622.78	1543.13	1619.68	129182	100463	70578.7	74730.4	88259.5	2168.73	1749.53	2378.85	4816.66	4087.34	229150	202231	167835	171628	129586
M1275	POS	184.081		2-Methylnaphtho[2,1-d][1,3]oxazole	Naphthalenes	112395	66777.8	63245.2	66279.8	63255	70322.1	48922.1	69917.3	122792	62567.1	55897.7	54300.9	56102.9	55212.1	61452.9	79712.6	58132.9	85530.2	65304.3	66275.4
M2829	NEG	637.285		5-Oxoavermectin ''2a'' aglycone		20.0495	153.324	18.0557	18.1481	96.8167	170756	182506	189552	166950	355146	19.561	18.8731	18.2649	18.0986	7088.32	50206.8	67918.4	37773.6	65794	88907.1
M1201	POS	713.334		Convalloside	Organonitrogen compounds	19.2735	19.5631	19.0466	18.3172	181.918	44701	166665	40641.2	168823	155415	17.9634	17.6731	18.5148	17.7504	17.5694	105774	98776.8	95953.8	293284	210319
M2603	POS	380.337	C06543	Solanidine	Pseudoalkaloids	80776.4	86588	78489.9	74027.8	84295.8	65970.1	57484.2	59124.9	56183	69978.3	69856.2	69629.3	65417.6	67349.6	55166.6	74610.5	64362.6	66361.2	60365.5	73127.4
M1460	POS	312.252		N-Tetradecanoyl-DL-homoserine lactone	Carboxylic acids and derivatives	9387.68	38900.8	19312	63861.2	9955.09	58178.7	238139	8811.54	51116.6	31481.2	12764	42746.4	25424.4	90221	346560	99262.5	72119.1	68680.8	24358.7	59138
M540	POS	209.059		3-Chloro-6-(3,5-dimethyl-1H-pyrazol-1-yl)pyridazine	Diazines	4324.47	10021	3680.96	5345.5	3421.47	19249.1	127535	47867.9	95613.1	469183	2969.54	2922.73	3919.9	11591.4	9669.53	14692.1	65766.6	116852	173069	181445
M816	POS	159.101		Ethyl_butyrylacetate		19.2735	19.5631	19.0466	18.3172	18.4354	117925	111494	116759	121179	221316	17.9634	17.6731	18.5148	17.7504	17.5694	132709	108934	124079	139480	174151
M2813	POS	359.169	C00398	Tryptamine	Tryptophan alkaloids	8559.83	14179.4	11031.9	13556.3	17429.2	73639.9	91346.8	118944	91281.3	136842	15368.8	15904.4	15333.7	8603.4	7897.01	168647	142039	183579	88183.4	145062
M2394	NEG	313.13		RANITIDINE		900.543	2731.07	862.321	333.028	151.583	101528	122784	96072.9	55537.6	81508	1857.2	1153.38	1926.97	3328.36	8195.75	201578	299083	205385	123865	56512.4
M1958	POS	536.414		21-Amino-3,20-dihydroxydocosan-2-yl hexopyranoside	Fatty Acyls	31131.6	16993.6	36473	9971.36	20680.3	64742.7	144684	45614.3	23992.3	5817.6	12270.2	18439.2	16048.9	55847.7	9517.96	192812	164145	209523	195842	90184.6
M2419	NEG	228.064		N-(4-Fluorophenyl)-9H-purin-6-amine	Imidazopyrimidines	7597.46	6419.22	7373.31	5959.25	6191.71	116260	182032	46212	83743.7	195335	8183.6	3866.57	8145.57	4332.27	34203.5	109152	147679	79849.7	125538	185492
M1687	POS	387.127		Axitinib	Thioethers	41658.5	25185.5	23693.1	25015.6	21785.2	111514	103455	148372	115525	157899	30010.1	38291.4	16109.6	25294.2	15853.2	86184.3	131592	95073.4	86574.5	62620.3
M978	POS	391.099		4',5,7-Trihydroxy 3,3',6,8-tetramethoxyflavone	Flavonoids	8276.86	3702.65	6716.27	6696.66	4739.97	222030	344604	66019.1	118717	12738.5	2802.47	3365.12	3072.8	2292.25	1494.46	72055.7	156283	115579	123579	85494.3
M1241	POS	792.602		1-O-Hexadecyl-2-O-(4Z,7Z,10Z,13Z,16Z,19Z-docosahexaenoyl)-sn-glyceryl-3-phosphorylcholine	Glycerophospholipids	108227	27842.2	19.0466	63965.7	65912.9	64760.7	68748.9	70509.7	58781.1	77976.6	84640.1	106844	98832.2	75587.2	88068.9	73157.1	36469.1	65131.7	60824.6	61490
M865	POS	210.148		2,5-Dimethoxy-4-methylamphetamine	Benzene and substituted derivatives	86817.8	129135	41890.3	47763.3	6366.26	19220.2	15129.9	38712.4	148460	13759.1	151009	15628.4	158662	244179	36463.8	30441.2	22108.9	26300.6	22975.6	96073.7
M1208	NEG	475.183		Kanokoside A	Carboxylic acids and derivatives	20.0495	18.5749	18.0557	18.1481	17.8629	163837	204356	163691	183808	418272	19.561	18.8731	18.2649	18.0986	18.7682	37315.8	39955.5	22892.7	48214.8	67785.3
M1498	POS	825.555		PG(20:4(5Z,8Z,11Z,14Z)/20:1(11Z))	Glycerophospholipids	3205.79	6883.52	5985.89	2953.9	6177.84	105816	78782.1	93111.1	177049	207080	7904.15	1906.69	10533.4	5058.82	5859.87	102917	97922.4	92036.5	130930	206993
M2088	POS	284.187		.alpha.-Hydroxymetoprolol	Phenol ethers	70501.3	63960	74835.5	78783.1	75675.7	68937.7	64517	84871.7	86152.9	60291.4	51084	62410	57275.2	60003.7	40098.9	71252.9	66360.4	73750.6	77313.9	58170.3
M2092	POS	346.221		Methanone, [1-(5-fluoropentyl)-6-hydroxy-1H-indol-3-yl](2,2,3,3-tetramethylcyclopropyl)-	Indoles and derivatives	5782.83	3050.5	1418.07	1594.38	2907.45	89730.5	129842	23240	128531	28006.4	6086.46	1351.36	6440.81	1458.65	17.5694	256056	151782	163952	217429	126238
M891	POS	385.237		Resibufogenin	Steroids	19.2735	19.5631	19.0466	18.3172	18.4354	391493	161265	45736.3	54242.6	16928.1	17.9634	17.6731	18.5148	17.7504	5165.44	188130	53141.8	342932	28844.2	56741.5
M1379	POS	395.095		9-Hydroxy-4-methoxypsoralen_9-glucoside		6581.06	5884.13	11710.2	9555.32	11088.7	107170	118882	101021	115693	62797.2	4700.64	17.6731	12157.6	11931.6	8371.72	157802	165415	150319	167633	116005
M1536	NEG	491.214		Jasminoside Q	Organooxygen compounds	20.0495	18.5749	362.939	18.1481	17.8629	183718	153082	121866	243018	131629	390.844	18.8731	18.2649	18.0986	18.7682	72776.8	121909	114702	106079	88354.9
M1707	POS	547.143		(1S,3R,4R,5R)-3-(((2E)-3-(2-(3,4-Dihydroxyphenyl)-7-hydroxy-3-(methoxycarbonyl)-2,3-dihydro-1-benzofuran-5-yl)prop-2-enoyl)oxy)-1,4,5-trihydroxycyclohexanecarboxylic acid	2-arylbenzofuran flavonoids	19.2735	577.422	5067.51	1317.59	527.893	107692	85321	104608	135485	214551	17.9634	17.6731	18.5148	500.627	1878.58	129477	119325	142553	150164	131684
M2384	POS	326.181		N-[2-Ethoxy-2-(4-methoxyphenyl)ethyl]cinnamide	Cinnamic acids and derivatives	82656.7	63436.7	56061.5	57906.4	56803.9	47084.4	84275.1	74235.7	33409.6	34217.1	75925.1	79979.6	77004.2	70633	59899.3	71095.2	98498.3	119840	28121.4	59091.2
M419	NEG	138.02		3-Nitrophenol	Phenols	24953.9	27152.2	26227	25233.3	23838	84277.4	77401.1	56636.5	60367.7	167718	22509.9	27468.3	28671.7	30242.9	27586.3	94808	161196	121775	60951.6	180054
M2889	POS	276.118		5-Oxoproline		81529.1	82193.4	112099	88790	90351.4	22760.8	53807.2	29478	41297.5	35965	104973	72307.5	98831.1	112328	113805	48605.8	37166.1	40864.1	43257.5	17082.8
M1347	POS	227.091		2-Propenoic acid, 3-(1-hydroxy-6-methoxy-4-oxo-2-cyclohexen-1-yl)-, methyl ester	Fatty Acyls	7147.75	13928.9	7644.44	8794.85	10724.5	84869.2	131073	84473.4	128508	141847	9693.6	3586.14	5961.62	9846.73	9449.29	112043	105622	131125	136192	182189
M2380	NEG	289.083		.gamma.-Glutamyl-(S)-allyl-L-cysteine	Small peptides	3727.76	2930.32	2352.57	4405.67	1696.44	76063.7	51932.1	45171.6	168869	99366.8	4503.72	3685.6	2102.34	11689.3	4955.65	48768.9	146985	138071	75940.6	431202
M806	POS	221.153		3,4-Dihydro-2,2,5,7,8-pentamethyl-2H-1-benzopyran-6-ol		19.2735	540.16	2961.01	18.3172	18.4354	289599	75198.2	72211.2	128905	56283.4	17.9634	101.405	2624.3	773.459	753.141	102597	84547.9	176585	187658	140022
M1677	POS	511.288		Leukotriene D4 methyl ester	Carboxylic acids and derivatives	19.2735	229.419	247.88	18.3172	237.684	36262.4	97941	77219	255014	178127	202.323	367.306	313.676	17.7504	17.5694	81514.9	117056	63544	214349	198580
M1232	POS	810.589		PC(38:4)	Glycerophospholipids	130775	155503	1516.87	50152.3	67258.3	30694.4	7004.42	33880.9	165765	140648	239894	81833.6	19570.8	6507.38	98405.6	10710.5	12211.5	16857.2	23363.3	24764.2
M1588	NEG	255.124		(6E,8E)-3-Hydroxy-10-methoxy-4,9-dimethyl-10-oxodeca-6,8-dienoic acid	Hydroxy acids and derivatives	3679.16	5132.04	2841.66	2481.58	940.493	122046	167678	71011.4	80178.7	27947	7839.82	3202.73	7263.48	6748.45	8564.72	111217	193339	227130	90643.4	177380
M1553	POS	354.175		4-[5-(4-Fluorophenyl)-3-(4-piperidyl)imidazol-4-yl]-2-methoxypyrimidine	Azoles	19.2735	19.5631	19.0466	237.979	237.512	243534	141363	135604	192181	208352	1323.85	443.154	601.489	878.241	863.661	133269	54945.8	65504.4	70245.9	64956
M384	POS	243.086	C01727	Lumichrome	Anthranilic acid alkaloids	17244.5	18335.5	18183.1	18304.2	17442.1	89611.5	90978.2	87783	89829.5	133645	15891.7	16560.8	17785.5	17010	15883.3	110217	122556	166314	100626	149084
M949	POS	529.232		Dutasteride	Steroids and steroid derivatives	19.2735	539.683	512.559	437.796	676.409	44094.2	88297.5	102356	346479	110546	141.547	717.786	230.227	541.1	566.965	149474	51734.4	106247	277183	31544.1
M2033	NEG	723.17		3'',4''-Di-O-p-coumaroylafzelin	Flavonoids	4573.41	727.493	18.0557	522.447	211.574	165435	127726	148926	163248	104409	7556.04	13982.4	166.525	425.577	1356.43	126066	98251.5	151503	143568	50344.5
M2882	NEG	120.013	C00870	4-Nitrophenol	Phenols	654.593	23071.7	18.0557	18.1481	7163.42	95736.3	113752	104829	92903.7	114077	2136.79	4608	2286.42	823.781	28251.5	153599	169929	184024	107516	102460
M380	POS	123.08		2,6-Dimethylphenol		3245.45	4673.87	6796.4	3219.6	2719.36	123422	128392	93129.2	88524	45471.7	3039.51	4594.42	8090.21	6772.2	13852.2	148207	131159	194568	164107	133509
M378	POS	123.08	C14386	3-Ethylphenol	Phenols	3240.09	4666.14	6785.17	3214.28	2714.87	123217	128180	92975.2	88377.6	45396.5	3034.48	4586.82	8076.83	6761	13829.3	147962	130942	194246	163836	133288
M381	POS	123.08		2,5-Dimethylphenol	Benzene and substituted derivatives	3240.09	4666.14	6785.17	3214.28	2714.87	123217	128180	92975.2	88377.6	45396.5	3034.48	4586.82	8076.83	6761	13829.3	147962	130942	194246	163836	133288
M379	POS	123.08		2,3-Dimethylphenol	Phenols	3236.6	4661.12	6777.87	3210.82	2711.95	123085	128042	92992.8	88307	45347.8	3031.22	4581.89	8068.15	6753.74	13814.5	147803	130801	194037	163660	133145
M2128	NEG	472.159		2-(4-Hydroxyphenyl)ethyl 6-O-((2-oxo-2,3-dihydro-1H-indol-3-yl)acetyl)-.beta.-D-glucopyranoside	Saccharolipids	10030.1	8392.01	1769.32	2442.03	9688.24	82571.6	92658.8	62199.5	83806	165976	1047.33	3792.95	2609.36	2233.57	2905.5	134000	140533	148262	147531	201403
M925	NEG	145.051		2,2-Dimethylsuccinic acid	Fatty Acyls	77642.3	68301.1	65851.8	53256.8	75943.5	66181.7	91868.8	69083.8	64202.7	53309.4	68029	69123.9	68550.5	70887.8	66519.6	57258.7	73846.6	70682.9	16805.7	56135.2
M164	POS	144.138		Valpromide	Carboximidic acids and derivatives	72154.2	78323.2	70898.7	74606	63933.5	54375.7	47479.9	54227.2	62855.4	54447.1	71194.7	72532.8	76731.4	69396.6	83719.2	66710.8	52386.2	65840.1	60863.6	50429.7
M215	POS	144.138		Valnoctamide	Fatty Acyls	72154.2	78323.2	70898.7	74606	63933.5	54375.7	47479.9	54227.2	62855.4	54447.1	71194.7	72532.8	76731.4	69396.6	83719.2	66710.8	52386.2	65840.1	60863.6	50429.7
M1140	NEG	325.312		Heneicosanoic_acid		74101.4	67251.7	64587.2	62172.5	53007.6	8799.85	61757.5	48878.6	85470.9	323645	77854.6	58275	18.2649	49566.4	87961.9	27.41	4334.02	45736.8	24279.9	104186
M1860	POS	457.112		Epicatechin_3-O-(3-O-methylgallate)		19.2735	19.5631	181.968	234.439	187.473	270755	251222	255233	270491	125118	17.9634	17.6731	18.5148	17.7504	17.5694	37948.7	20760.1	21380.2	22574.2	21808.5
M2903	NEG	758.294		Aclacinomycin S		3055.36	469.335	231.014	18.1481	17.8629	139573	237556	113957	193986	430761	1678.13	1228.92	18.2649	18.0986	18.7682	17039.1	19342.8	27822.1	42336.6	66078.4
M1572	NEG	403.103		Resveratrol 4'-O-D-glucuronide	Stilbenes	20.0495	469.507	418.199	18.1481	17.8629	85860.6	92705.7	92308.2	104136	231273	19.561	18.8731	18.2649	18.0986	18.7682	68657.5	106326	131302	94942.8	284307
M440	NEG	235.17		Stemphol	Aromatic polyketides	505.221	692.358	1675.65	2317.91	1694.74	104919	30136.6	97666	46056.2	43656	1914.84	1636.91	1202.88	2382.22	1752.08	42752.4	457182	104230	263216	86613
M597	NEG	583.168		4-Hydroxyphenyl 2-O-((2S,3R,4S)-3,4-dihydroxy-4-(((4-hydroxy-3,5-dimethoxybenzoyl)oxy)methyl)tetrahydrofuran-2-yl)-.beta.-D-glucopyranoside		20.0495	18.5749	4571.45	18.1481	17.8629	70872.7	92801.7	104977	113985	88975.4	19.561	18.8731	18.2649	18.0986	18.7682	151801	170906	177146	154366	159038
M1362	POS	213.058		Dibenzo[b,d]furan-4-carboxylic acid	Benzofurans	97362	46466.3	24762.3	31171.9	18506	15900.8	46428.6	61416.9	64531.8	131592	161169	309505	49063.4	48072.5	19721.8	22329.8	21197.7	18229	35221	66810.4
M160	POS	762.599		PC(16:0/18:0)	Glycerophospholipids	15237.1	5964.75	47258.4	88469.8	50228.6	221740	56704.6	555.537	1059.56	1813.96	183942	51474.2	176219	3524.7	1055.85	93440.8	20132.9	24306.3	95115	147872
M1016	POS	437.192		Artocarpin	Flavonoids	29723.3	56959.5	30378.3	317154	46241.3	41278.6	33442.4	41030.9	61541.2	41756.1	77273.2	53938.5	51798.6	89145.5	59527.6	39303.3	32706.3	44331.5	54281.6	82797.4
M677	NEG	409.236	C04036	1-Palmitoyllysophosphatidate	Glycerophospholipids	47282.1	52588	25800.7	53708	55280.7	86979.3	75887.7	58621.5	60635.4	98527.1	48323.5	38819.1	31824.6	48930.6	54990.9	93598.3	96339.7	104124	81824.3	70383.3
M2078	POS	356.154		1-Boc-4-(toluene-4-sulfonyloxy)piperidine	Benzene and substituted derivatives	231.111	217.746	162.665	219.765	695.969	125370	151817	146487	158905	337622	539.978	843.31	367.214	204.533	554.76	51463	53698.4	69986.5	94387.4	89911.7
M786	NEG	314.162		Alizapride	Benzotriazoles	561.773	18.5749	18.0557	18.1481	17.8629	187552	202335	129809	78986.9	6127.51	19.561	18.8731	18.2649	18.0986	265.905	91235.5	169088	237681	91025.7	86394.1
M2424	POS	158.081		2-(5-Amino-1H-tetrazol-1-yl)acetohydrazide	Azoles	80474.6	141183	88376.7	81705.6	214765	23137.6	24865.5	22894.8	24501.7	63362.8	55440.1	70544.3	65131.6	66051.4	67186.1	45478.5	30678.6	38129.7	27728.4	45959.2
M1876	POS	321.144		Formylfusarochromanone	Benzopyrans	31811.4	33435	33282.4	30079.4	37125.4	76198.7	71796.4	80258.9	87883	282406	29151.2	25016.1	30105.4	26145	41760.5	38473.8	12381.5	80773.8	101162	126638
M1711	POS	292.139	C05119	S-(3-Methylbutanoyl)-dihydrolipoamide-E	Fatty Acyls	23925.6	19485.3	23986.7	27686	13962.8	106629	125733	101046	55676.3	44239.8	22741.9	22823.9	19225.5	36275.6	15575	109338	108209	211914	70853	113069
M2207	POS	319.283		9,10-diHOME-(d4)		64482.3	73691	66301.2	77340.3	74512.6	61125.8	56644.3	57044.3	52060.9	68075.7	65413.2	61762.1	63845.3	64136.4	43057	74387.1	58025.6	62194.8	56482.5	69617.8
M159	POS	203.053	C01487	Allose	Organooxygen compounds	121065	61374.2	58542.1	137978	66122.7	46424.6	57588.8	48872.1	59623.9	65479	58607.7	71536.3	111633	103739	78144.5	49059.3	8337.04	9266.12	12051.9	41696.1
M1195	POS	327.252		(9Z,12Z)-15-Hydroxy-16-methoxyoctadeca-9,12-dienoic acid	Fatty Acyls	15009.9	35520	51766.9	94369.8	96876.6	33874.2	41778.7	53149.7	110209	13828.1	25073.9	42966.8	28369	89600.6	89475.3	144694	43001.4	70685.7	158699	26987.4
M1718	POS	287.052		Robinetinidin cation	Flavonoids	78852.3	86682.5	72972.9	80519.2	93524.9	107173	49559.4	51674.9	59639.7	53577.2	37114.3	44369	44045.6	45712.9	47081.3	56937.4	79299.2	52870	67005.1	56724.8
M2351	NEG	363.12		TIAPRIDE		2020.84	798.002	655.776	18.1481	17.8629	104883	120388	72804.3	179705	281949	19.561	18.8731	18.2649	232.667	18.7682	62827.4	65602.7	93843.6	100422	171000
M628	NEG	269.176		2-Dec-9-enylpentanedioic acid	Fatty Acyls	9631.97	10243	20068.7	8062.66	8925.02	123815	162197	61731.7	31416.4	28602.5	11818.4	13458.9	22178.4	12840.1	11906.4	78294.9	137580	259533	77262.7	166768
M2357	POS	171.016		5-Acetyl-2-thiophenecarboxylic acid	Thiophenes	275857	131390	60317.1	59911.9	65137.6	1818.41	1657.9	17.0754	421.178	646.452	220768	141291	101706	104567	78756.4	2897.37	4013.4	17.8967	2274.62	539.229
M151	POS	203.053	C00247	Sorbose	Organooxygen compounds	120060	60864.8	58056.2	136833	65574	47351.7	54082	48911	59108.7	65221.5	58121.3	70942.6	110707	102878	77496	48721.4	8267.98	9189.23	11951.9	39019.8
M175	POS	203.053	C00984	Galactose	Organooxygen compounds	120060	60864.8	58056.2	136833	65574	47351.7	54082	48911	59108.7	65221.5	58121.3	70942.6	110707	102878	77496	48721.4	8267.98	9189.23	11951.9	39019.8
M152	POS	203.053	C00267	Glucose	Saccharides	118748	60199.5	57421.6	135337	64857.1	47603.2	55966.5	48725.7	58481.6	64510.2	57485.9	70167.1	109497	101753	76648.8	49502.5	8185.42	9369.42	11877.5	42998.6
M158	POS	203.053	C00795	Tagatose	Saccharides	118748	60199.5	57421.6	135337	64857.1	47603.2	55966.5	48725.7	58481.6	64510.2	57485.9	70167.1	109497	101753	76648.8	49502.5	8185.42	9369.42	11877.5	42998.6
M176	POS	203.053	C02336	Fructose	Saccharides	118748	60199.5	57421.6	135337	64857.1	47603.2	55966.5	48725.7	58481.6	64510.2	57485.9	70167.1	109497	101753	76648.8	49502.5	8185.42	9369.42	11877.5	42998.6
M1335	NEG	203.941		2-Amino-4-bromo-5-fluorophenol	Phenols	41175.3	50143.5	82952.5	52752.3	49810.6	70513.6	59551.2	93590	83448.5	77905.1	46398.2	55484.2	64175.2	58306.5	61352.5	53260.5	43652.3	75019.5	72906.7	56843.2
M2216	POS	596.233		Acrimarine_J		2382.21	2716.1	1578.94	717.051	1445.84	213307	152524	189307	225452	53420	9159.35	3369.69	1657.56	5517.67	2179.19	55382.4	47369	50273.6	116801	114369
M1977	POS	230.174		Dihydrojasmonic Acid		89100.9	63765.9	83461.2	30861.9	5414.58	4660.39	14584.4	78806.2	28971.9	7077.55	146157	13928.3	236937	204554	83060.3	30819.6	5975.84	7671.4	1297.08	107594
M1077	POS	307.263		5Z,8Z,14Z-Eicosatrienoic acid	Fatty Acyls	19.2735	19.5631	19.0466	18.3172	18.4354	94368.9	87169.5	98644.4	170378	322042	17.9634	17.6731	18.5148	17.7504	17.5694	53930.1	41721.1	59908.7	83003.5	228594
M996	NEG	519.244		Platanionoside C	Apocarotenoids	20.0495	18.5749	149.286	163.364	17.8629	44725.5	117525	62819.6	185192	122269	139.845	410.415	18.2649	18.0986	18.7682	84330	77446.6	119597	290121	134782
M586	POS	234.149		4'-Methoxy-.alpha.-pyrrolidinopropiophenone	Organooxygen compounds	6429.69	6771.03	3001.09	4837.06	3895.92	77994.3	409519	147782	32552.2	9927.94	5034.18	2720.08	2113.58	2814.83	4761.84	92338.3	64798.2	203893	50786.7	107762
M2845	NEG	382.135		Stylopine	Tyrosine alkaloids	20.0495	326.871	18.0557	18.1481	17.8629	134626	77133.5	120959	51639.4	4959.86	19.561	18.8731	18.2649	18.0986	188.508	205119	127814	234957	176186	105034
M1913	POS	377.047		1-(3-{5-[(3-Chlorobenzyl)sulfonyl]-1H-tetrazol-1-yl}phenyl)ethanone	Organooxygen compounds	19.2735	19.5631	19.0466	18.3172	18.4354	197317	110153	201769	114338	116655	17.9634	17.6731	18.5148	17.7504	17.5694	212664	75746.9	37785.1	126104	45436.8
M1206	POS	479.226		4-Hydroxyandrostenedione_glucuronide		19.2735	655.766	844.239	397.618	299.656	131141	128778	123738	182528	320354	146.71	227.349	18.5148	585.411	455.286	89533	151888	30208.6	47913.6	28123.6
M706	POS	535.143		5,7-Dihydroxy-2-(4-hydroxyphenyl)-6,8-bis(3,4,5-trihydroxyoxan-2-yl)chromen-4-one	Flavonoids	1915.07	1387.62	5018.39	1641.61	948.527	128795	123455	98487.1	131160	130661	2508.72	5950.02	206.901	1477.62	3581.74	106233	116964	138434	121765	116959
M1720	POS	902.507		beta1-Tomatidine		19.2735	19.5631	19.0466	18.3172	18.4354	50683.5	87971.2	62447.4	257040	291777	956.151	17.6731	18.5148	17.7504	17.5694	73844	56755.5	56856.9	124075	172758
M1213	POS	360.129		L-DOPA_3'-glucoside		64187.4	68680.2	67929.9	64672.3	40089.9	44102.4	95197.6	51203.1	54698	114207	62950.9	55962.7	58934	84078.5	36900.5	42089.5	30743.5	52671	48751	96751.9
M1673	NEG	391.25		9-Oxo-11.alpha.,16R-dihydroxy-17-cyclobutyl-5Z,13E-dien-1-oic acid	Fatty Acyls	20.0495	598.821	18.0557	365.902	17.8629	303328	89261.9	38719.4	62455.6	19177.2	660.356	1074.61	879.175	566.869	6217.99	126549	188919	282618	26132.6	86602.2
M1548	POS	433.235		PA(18:3(6Z,9Z,12Z)/0:0)		9241.91	15508	6764.65	10377.1	14605.4	215171	98974.8	181260	51591.7	107186	15906.4	1655.8	24341.8	13678.1	14642.1	96242.7	73463.6	148317	69287.1	65172.4
M2193	NEG	309.132		2-Cyclopentene-1-octanoic acid, 5-(2-carboxyethyl)-.epsilon.,4-dioxo-, (1S,5R)-	Keto acids and derivatives	20.0495	198.414	157.342	18.1481	853.333	152181	140725	144817	130953	49131	193.868	197.706	18.2649	160.36	18.7682	106561	112270	138831	138442	116541
M2056	NEG	437.221		Ouabagenin	Steroids and steroid derivatives	20.0495	1225.19	18.0557	2442.32	17.8629	30948.8	57597.7	66290.4	54132.8	262965	2600.4	1083.61	18.2649	763.805	18.7682	87732.1	123981	157023	149049	234092
M118	POS	325.091		Skimmin	Coumarins	10908.9	5767.88	4251.53	2987.66	3776.76	57209.7	48633.4	25295.4	33504.2	184916	4306.73	6666.29	844.433	1606.96	2635.88	307429	347223	35645.7	72841.2	75405.8
M1984	NEG	299.078		2-(4-Nitrobenzoyl)-N-phenylhydrazinecarboxamide	Benzene and substituted derivatives	143330	106661	104926	106639	141925	6685.41	43520.5	650.514	5783.15	6816.23	133265	134769	71041.4	92476.6	91077.9	343.511	13797.9	2245.78	5673.82	19465.6
M894	POS	585.287	C01443	Ouabain	Naphthalenes	19.2735	19.5631	19.0466	167.605	18.4354	47483.7	118307	80068.6	237283	142925	17.9634	198.53	18.5148	17.7504	17.5694	98158.6	81219.1	79799.6	235146	109916
M1314	NEG	537.164		(1S,4aS,7S,7aS)-1-[(2S,3R,4S,5S,6R)-6-[[(E)-3-(3,4-Dihydroxyphenyl)prop-2-enoyl]oxymethyl]-3,4,5-trihydroxyoxan-2-yl]oxy-7-hydroxy-7-methyl-4a,5,6,7a-tetrahydro-1H-cyclopenta[c]pyran-4-carboxylic acid	Prenol lipids	2062.77	1299.6	5156.48	3141.93	2757.92	87459.3	96482.6	68445.5	85475.4	96700	19.561	18.8731	3958.95	7526.18	5312.83	118826	150108	144633	186892	162584
M205	POS	548.37		PC(10:0/10:0)	Glycerophospholipids	9388.33	9786.9	10618.3	86400	63989.5	75928.6	63064.8	79241.4	75731.1	133298	43788.4	9261.85	40479.6	5273.57	47496.2	131005	91121.6	79490.2	106300	66749.2
M656	POS	292.19		cyclopentolate		1494.04	19.5631	19.0466	18.3172	18.4354	195187	136472	130139	51663.6	15226.4	2836.23	167.382	2659.66	1031.06	675.719	143032	166909	190882	72497.4	117317
M1710	POS	371.205		5-Megastigmen-7-yne-3,9-diol_3-glucoside		174.136	955.487	893.337	1567.15	1429.42	147309	203781	131359	181059	453808	17.9634	414.282	749.302	229.892	17.5694	16674.2	17592.9	18184.4	22684.5	28487.2
M591	POS	181.028		4-Chloro-6-(1H-imidazol-1-yl)pyrimidine	Diazines	81276.7	85811.5	90914.9	83965.8	84437	6611.05	17.8105	3352.68	6846.16	19.4675	381579	68031	80759.5	78115.1	76331.8	39197.2	36039.7	17.8967	18114.3	4548.1
M734	POS	431.255		Trandolapril	Carboxylic acids and derivatives	94976.8	152262	42668.2	50435.1	106932	36120.3	24514	28057.8	17004.6	27163.2	37532.5	173081	127224	28440.9	56319.7	70165.8	47919.7	40144.6	45543.3	18930.1
M1809	POS	577.277		(4E,6E,10E)-13,21-Dihydroxy-8,14,19-trimethoxy-4,10,12,16-tetramethyl-3,20,22-trioxo-2-azabicyclo[16.3.1]docosa-1(21),4,6,10,18-pentaen-9-yl carbamate	Vinylogous esters	19.2735	19.5631	19.0466	1173.93	1198.09	255412	61967.6	165992	59751	72742.9	17.9634	17.6731	18.5148	17.7504	17.5694	123242	94949.6	188402	81403.4	117534
M1054	POS	808.345	C11231	Docetaxel	Prenol lipids	3114.93	3449.69	5553.8	5252.81	4351.86	32841.6	19745.9	66966.4	79438.7	787649	838.563	3488.47	1484.41	3474.34	2399.1	32998.2	17184	39190.6	39434.4	72747.8
M2019	POS	345.137	C05399	Melibiitol	Fatty Acyls	19.2735	159.949	19.0466	18.3172	18.4354	101764	161471	103480	134220	122563	17.9634	17.6731	18.5148	17.7504	17.5694	105180	105613	117191	108181	159414
M2399	POS	219.049		3-(Difluoromethoxy)-4-methoxybenzoic acid	Benzene and substituted derivatives	9121.69	8293.13	11250.8	10587.6	8949.82	65148.9	85009.5	17061.7	28573.5	48058.5	11046.3	10778.7	5655.27	7790.34	12588.5	128510	129007	184109	49193.1	387791
M323	POS	191.106		Ligustilide	Isobenzofurans	5458.24	6478.51	5814.1	7071.29	3031.34	117397	136768	81581.8	66913.7	47271.4	12532.7	1646.32	15695	18270.4	5664.76	127368	136322	176103	113766	131002
M2068	NEG	333.072		6-Ethyl-7-hydroxy-3-phenyl-2-(trifluoromethyl)-4H-chromen-4-one	Isoflavonoids	1012.56	3358.91	1454.88	3186.86	1405.91	112170	95580.9	96295.6	122630	180730	3583.55	4486.12	732.843	3187.98	3680.45	88162.4	118763	124527	122243	128896
M1434	POS	216.031		1-(3,4-Dichlorophenyl)pyrrolidine	Pyrrolidines	65217.2	67746.6	62210	56078.4	58939.8	56626.2	59748.6	60717.4	60241.6	67368	58177.7	57660.5	63980.1	56882.6	59952.5	60962.3	54598.9	61755.7	63692.5	63334.9
M1963	NEG	343.168		Aucubin	Prenol lipids	4104.02	19367.8	4166.09	3864.9	3258.22	138675	134111	102899	105357	48838.2	4971.15	15640.7	7324.02	26649.1	108683	107151	115908	93858.5	78060	92528.3
M324	POS	191.106	C17854	Butylphthalide	Cyclic polyketides	5446.09	6464.08	5801.16	7055.55	3024.6	117136	136464	81400.2	66764.7	47166.1	12504.8	1642.66	15660	18229.7	5652.15	127085	136018	175711	113513	130711
M259	NEG	221.082		3-(2,3,4-Trimethoxyphenyl)propanoic acid	Phenylpropanoic acids	47343.7	39392.6	34939.5	41085.5	43534.6	68244.4	48417	65855.7	89656.2	18681	171862	38009.7	178399	36144.1	36913.9	47073.9	41310.9	57417.8	48170.8	60866.2
M180	NEG	303.233	C00219	Arachidonic acid (AA)	Fatty Acids and Conjugates	1847.59	1650.11	18.0557	3096.9	2746.05	60367.9	27.7983	8155.68	10071.1	340427	1074.33	947.601	1910.23	18.0986	2505.28	390798	183457	5754.76	115911	71054.1
M1371	POS	742.579	C00157	PC(18:2(9Z,12Z)/P-16:0)	Glycerophospholipids	55357	65923.8	30516.8	3471.09	84548	76439	97237.6	82493.2	63298.1	90667.6	49470	18902.5	18.5148	79188	80910.5	77057	75336.1	37404.3	67929	62511.3
M2020	NEG	302.066	C06900	Chlorambucil	Organonitrogen compounds	10285.3	20200.3	7948.48	28523.5	16831.7	172971	140532	45591.6	22966.5	15390.1	14553.4	16984.3	54943	18730.3	22068.7	96872.2	162171	170410	82169.1	77491.7
M1713	NEG	185.082		Gabapentin related compound E	Carboxylic acids and derivatives	28534.3	34667.2	21467.1	32795	32650.5	117771	95586.1	72818.8	72530.3	63425.6	28077.2	40751.7	32603.9	30126.2	20714.5	95789	44473.9	163672	36487.3	131944
M462	POS	314.139		Moupinamide	Diarylheptanoids	6913.12	13653.9	2000.39	6123.49	4417.14	46854.3	54942.9	903.992	326.2	59999.1	11116.1	3352.63	4697.28	3721.34	11641.5	376624	409782	17.8967	117774	55975.1
M1525	POS	579.291		(4E,10E)-13,21-Dihydroxy-8,14,19-trimethoxy-4,10,12,16-tetramethyl-3,20,22-trioxo-2-azabicyclo[16.3.1]docosa-1(21),4,10,18-tetraen-9-yl carbamate	Vinylogous esters	47901.6	74912.5	46338	70345.9	84801	112970	38468.1	63959.3	18276.9	11115	46682.7	50066.9	113584	60406	52001.3	71129	58237.2	84933	37154.1	46170.4
M2239	POS	256.102		Ganciclovir		25033.1	29091.2	31841	33282	34379.4	74530.7	108165	52241.2	106411	19.4675	38509.3	34404.2	26573.9	30746.3	40748.4	95835.7	113533	132626	116393	61330.2
M1780	NEG	610.307		Dihydroergocristine		14050.5	19580.6	29208.7	7507.03	10348.6	53600.7	50944.1	13981.2	108207	91127.5	25684.1	57267.2	23058.2	13073.7	12449.4	74664.6	114501	226439	133507	103075
M1350	POS	215.036		8-Chlorotheophylline	Imidazopyrimidines	59819.2	60724	57128.9	60294.5	61724.2	55779.7	61579.1	56224.2	51509.5	59213.3	59874.9	55934.4	64643.6	55899.7	56781.1	65001.1	57274.8	61304.3	55759.9	64287.3
M2161	POS	497.279		Geneticin	Organooxygen compounds	19.2735	19.5631	138.791	18.3172	18.4354	42381.2	55130	87234.5	139019	210608	17.9634	17.6731	18.5148	17.7504	17.5694	67857.2	101670	72678.9	162030	236832
M621	POS	259.205		Galaxolide		4629.71	4231.83	3448.68	2324.82	690.961	164555	117735	78418.5	69335.4	40740.4	5336.75	7055.58	1720.04	2818.64	6905.95	127376	117503	159650	125022	131946
M2171	POS	236.061		N-[3-(5-Sulfanyl-1H-tetraazol-1-yl)phenyl]acetamide	Azoles	779.052	19.5631	272.972	18.3172	18.4354	64950.3	63779.9	74510.5	84834.2	44941	17.9634	17.6731	18.5148	17.7504	17.5694	147805	149202	193527	181701	162610
M1447	POS	561.158		Apimaysin	Flavonoids	186.188	187.663	451.298	240.317	344.527	73004.1	81633.7	78459.6	111585	368932	17.9634	17.6731	18.5148	279.769	639.863	88165.7	80812.3	98317.6	95411.6	88478.2
M1378	NEG	260.036		N-Benzoylbenzenesulfonamide	Benzene and substituted derivatives	145583	140081	117582	116613	119880	4279.99	1443.83	2016.37	4451.93	1313.34	103795	99206.5	100996	96851.6	98967.3	2297.04	6901.36	2010.03	1412.33	30.8365
M1076	POS	219.056		4-(2,3-Dihydroimidazo[2,1-b][1,3]thiazol-6-yl)phenol	Azoles	73401.3	88834.7	83139	83250.1	108002	39252.9	27539.7	37000.8	37729.7	27893.3	85650.6	82867.3	94601.6	76707.5	88092.9	28282.6	25034.2	30701.8	20612.9	27109.8
M2047	NEG	345.064		Limocitrin	Flavonoids	20.0495	657.238	1242.24	738.13	318.41	101571	90202.6	61855	99055.3	168236	831.849	18.8731	2032.07	412.948	18.7682	103143	120003	134187	108330	171778
M2463	NEG	467.243		Palmitoylglycerone phosphate		20.0495	18.5749	18.0557	18.1481	17.8629	119908	139672	64151.1	56895.8	47020.2	19.561	18.8731	813.407	18.0986	18.7682	93589.2	131786	150747	137523	219462
M2528	NEG	517.099		Apigenin 7-(6''-malonylglucoside)		53955.3	50237.7	53461.8	51354.2	48208.7	60258.4	70627.1	60984.7	59400.8	57587.1	55008	54237.2	52003.5	52918	51391.8	48144.2	64589.5	71389.6	84595	58774.7
M703	POS	296.2		1,3,5-Trimethyl-2,6-diphenyl-4-piperidinol	Piperidines	19.2735	745.307	1190.89	467.473	674.207	80061.3	124676	44320	11371.2	19.4675	601.036	146.654	544.411	558.816	1234.39	134144	257414	294151	60083.7	145870
M1000	NEG	277.108		2-[(1H-Benzimidazol-2-ylmethoxy)methyl]-1H-benzimidazole	Benzimidazoles	5346.71	1545.83	2067.07	2647.61	3650.22	7813.16	10587.6	17770.7	15869.3	79530	1348.69	2262.92	1236.15	1429.09	1217.55	716352	126796	16401.4	96746.9	47228.1
M1159	POS	373.149		Citrusin_E		318.87	325.779	275.48	301.434	210.255	72889.8	83525.6	62531.8	129567	109918	488.928	287.555	1137.45	431.962	232.331	95060.7	102577	153736	159623	184147
M2016	POS	228.095		N-(1,1-Dimethyl-2-hydroxyethyl)-3-amino-2-hydroxypropanesulfonic acid	Organic sulfonic acids and derivatives	19.2735	872.248	840.13	235.728	283.035	86052.6	86926.1	98601.2	112907	157952	279.956	1217.7	18.5148	838.296	3037.53	113041	107633	112914	114040	158799
M2433	POS	269.137		Isomethiozin	Thioethers	2193.29	8302.98	5957.51	4888.49	4015.83	128470	114735	122384	99553.5	110405	7382.77	3124.73	3645.06	6109.11	6915.76	119097	98004.4	122695	41916.4	145150
M560	NEG	299.201		Dehydroabietic_acid		3672.47	18.5749	3910.93	6193.06	17.8629	76652.3	27.7983	6743.97	26.3446	79143	3277.09	6198.22	18149	18.0986	18.7682	27.41	28.3802	27.8265	35186.5	913124
M1518	POS	374.108		DIMBOA-Glc	Organooxygen compounds	19.2735	19.5631	881.055	183.241	18.4354	117173	97425	48033.5	74916	123963	17.9634	309.107	152.238	17.7504	17.5694	207727	144414	73451.6	104152	159075
M702	POS	195.101		2,5-Dimethoxy-4-(2-propenyl)phenol	Phenols	7902.91	6748.38	13002.6	9949.4	8457.35	103070	94023.3	57389	75653.3	65678.1	10722	10587.3	8554.94	8897.99	9536.79	101290	128921	164224	93763.3	166717
M1067	POS	246.181		Lys-Val	Small peptides	12543	11422.9	20870.3	10106.4	7227.43	67128.1	87039	84362.8	78014.1	151474	5809.12	4359.15	1758.55	11253	9823.34	107674	90644.4	112132	129406	140714
M1765	NEG	315.054		Pinoquercetin	Flavonoids	3810.1	8808.09	13174.4	13893.7	6833.8	88591.6	85061.1	73034.1	89744.5	180039	6662.52	8003.01	2942.09	3791.23	26250.3	107063	103204	123972	79816.9	117549
M1313	POS	327.143		1-Methoxy-3-(4-hydroxyphenyl)-2E-propenal_4'-glucoside		6080.62	5246.13	8408.58	6616.58	7188.24	116514	86554	83303.3	109264	154727	6610.37	7934.63	7200.68	5224.82	6441.8	94396.9	82281.2	95705.2	95270.7	152160
M1112	NEG	449.112		Eriodictyol-7-O-glucoside	Flavonoids	54594.8	46702.1	46763.7	45257.8	43102.6	33664.7	77825.9	35947.8	71637.1	107960	56664.6	54526.8	39776.9	60288.7	41946.9	70940.9	68764.7	67127.3	60386.9	52437.4
M1375	POS	258.242		2S-Amino-4E-pentadecene-1,3R-diol	Organonitrogen compounds	52708.7	36823.4	88265.4	32508.6	35423.9	66992.1	129212	99593.7	42926.4	53570.2	31489.7	77950.9	50187.5	49304.1	113533	37210	25766.6	25640.7	29152.8	51703.9
M1019	POS	251.164		8-Hydroxy-7(11)-eremophilen-12,8-olide	Prenol lipids	3934.33	5450.45	7770.67	5458.22	5303.92	133332	127389	56749.9	63190.8	29243.4	5479.38	1838.15	5860.1	5679.7	4804.4	116513	147107	163828	92864.5	147362
M906	POS	772.58		PC(35:2)	Glycerophospholipids	65369.3	62112.6	50762.6	52996.2	170468	38317.2	47848.8	27481	56196.8	56948.6	35272.8	42387.4	32060.1	31921.9	39786.5	66432.4	63594.3	43190.8	66341.1	79000
M598	POS	147.044		Chromone	Benzopyrans	35713.3	32390.9	28440.6	24453.9	62611.6	43802.2	66500	55078.9	58162.1	44900.1	36244.5	25523.4	25180.6	25364.6	31007.2	118154	121146	147116	87123.5	58011.5
M1921	POS	873.716		(3R,5S,7R,9S,10S,12S,13R,14S,17R)-17-((2R)-7-hydroxy-6-methylheptan-2-yl)-10,13-dimethylhexadecahydro-1H-cyclopenta[a]phenanthrene-3,7,12-triol		32241.9	93747.9	61623.1	24288	127291	44697.7	28667.7	140009	51708.8	106636	55925.6	17.6731	40616.3	22936	76091	35887.1	24573.8	39384.3	34585.7	85159.5
M272	POS	284.098	C00387	Guanosine	Nucleosides	92822	111875	95634.1	100411	76741.2	36157.9	33060.2	13422.7	9885.92	14631.9	96087.6	122787	95552.3	1131.88	82385.9	25489.3	35627.4	35762.9	17800.3	24633.8
M1306	POS	273.184		Linalyl_phenylacetate		21179.5	20480.6	17493.6	21155.8	2087.21	85579.2	124731	89627.5	26994.1	3587.6	46401.4	3726	59458.6	73246.4	7541.98	93134.7	115560	147209	34208	128024
M421	POS	451.12	C17449	Astilbin	Flavonoids	1021.84	19.5631	19.0466	18.3172	18.4354	131963	114962	84273.7	117247	138965	17.9634	17.6731	147.997	17.7504	17.5694	100633	107255	93270	97177.6	133986
M1280	POS	277.091		Tanshinone I	Naphthalenes	38465.6	50949.7	38712.5	38122.1	47305.6	106291	54001	88663.5	55928.4	16689.7	29482.2	28399.2	42337.8	42708.8	38345.3	92925.4	83760.3	106525	66592.4	50244.8
M513	POS	186.221		Tetrapropylammonium cation	Organonitrogen compounds	33789.5	43809.6	65668.2	34330.3	42021.4	66091.8	75557.8	67721.1	57941.9	52791.1	40002.8	52669.3	59985.4	57254.4	43962.4	63704	54529.8	66609	61733.1	69258.6
M1172	NEG	275.169		13-Oxo-8(14)-podocarpen-18-oic acid	Phenanthrenes and derivatives	20309.3	18817.3	17599.8	18368.8	21199	55531.9	77461.2	59546.4	66972.5	118824	41985.8	14600.4	28993.5	25037.2	39069.4	108081	58711.2	67062.1	85483.1	163187
M2299	NEG	685.201		14-((4-Methoxyphenyl)diphenylmethoxy)daunomycinone	Naphthacenes	50385.7	83155.3	52060	63439.4	99788.3	40129.2	53367.7	24693.2	25241.4	33551.1	44108.3	112887	78278.2	41180.8	81834.4	55119	48482.9	41362.2	43343.3	33968.1
M1398	POS	233.117	C08272	Kinetin	Pseudoalkaloids	12527.8	8746.03	747.712	5852.85	5616.99	114849	94259	105036	124834	132121	6942.63	9894.15	4006.31	1445.3	3449.16	95689.7	66445.1	109403	115373	88978.8
M1762	POS	353.144		Moschamine	Indoles and derivatives	1972.38	3307.77	4553.83	3422.2	1774.07	100349	88615.6	105480	111273	153028	3106.07	888.858	1777.54	1376.54	17.5694	107860	97754.7	90529.3	115461	113279
M1387	NEG	421.075		Trehalose-6-phosphate		86899.7	77723.5	23479.9	93855.3	92378.5	22862	29008	18773.9	32163.8	20004.7	85211.3	69254.1	104848	80538.8	107015	29453.9	29551.5	32098.2	45561.2	19578.7
M20	NEG	174.056	C00954	Indoleacetic acid	Tryptophan alkaloids	156915	140590	122447	126980	82878.9	25.5598	27.7983	24.1318	26.3446	30.7835	3781.37	119974	93899.3	143234	108844	27.41	28.3802	27.8265	28.1775	30.8365
M1400	POS	870.345		3'-p-Hydroxypaclitaxel	Prenol lipids	280.329	338.788	686.07	333.317	269.592	96615.3	72033.3	148965	76336.7	329018	959.602	622.769	1276.71	324.162	603.258	88847.8	58734	73726.6	55098.6	94539.6
M2352	NEG	420.151	C11158	Topotecan	Camptothecins	20.0495	18.5749	18.0557	18.1481	17.8629	73249.6	89343.3	71298.5	79496	207762	19.561	18.8731	18.2649	18.0986	18.7682	89354.1	120939	81493.8	94669.6	189259
M2141	NEG	380.156		Phenol, 2,6-difluoro-4-[4-[4-(4-methyl-1-piperazinyl)phenyl]-3-pyridinyl]-	Diazinanes	60350.1	66449.4	57397.4	57241.9	57147.2	29905.7	46866.8	39208.5	49806.1	29816.1	51347.6	58990.5	59647.3	54330.2	47469.8	67060.1	66321.3	81566.1	82411.2	33170.8
M1620	POS	385.112		Eleutheroside_B1		10942.2	2245	16630.2	8270.65	6263.4	61494.6	86821.6	47909	176803	126364	1679.98	7225	12100.7	3615.1	1243.57	56562.8	88586	173008	78834	126817
M97	NEG	299.259	C03045	2-Hydroxystearic acid	Fatty Acids and Conjugates	58305	72561.8	73740.2	93119.6	68134.9	17460	5241.82	16318.5	14282.7	100713	67573.8	94460.6	110779	67679.3	90723.5	30346.1	23270.6	23389.5	21594.8	39406.7
M1905	POS	319.117		Dechlorogriseofulvin	Aromatic polyketides	10536	9755.48	9329.02	9477.56	12541.9	108677	101535	103320	35532.4	23907.5	10431.1	12550.6	12258.5	8861.11	10489.7	137937	135310	223947	45081	66401.7
M1212	POS	255.086		1-[(4-Chlorophenoxy)acetyl]piperazine	Phenol ethers	11800.6	12307.4	10035	9160.16	6835.43	211914	263944	30377.3	63898.1	42327.5	8339.71	9579.55	6884.44	13576.5	5374.45	34314.3	83512	77954.8	39975.2	144179
M96	POS	391.283	C03690	DEHP	Phenolic acids	29956.2	45534.1	32086.9	41319.9	49325.4	72734.6	54326.3	55090.7	48769.7	72156.7	58900.5	37258.2	64242.9	40827.6	55504.2	58002.6	49639.8	53834.4	50026.3	114118
M2024	POS	777.249		Hyaluronan	Organic oxygen compounds	18063.7	17169.1	8523.16	18813.3	16471.6	82904.5	97736.1	53172	120494	74136.9	13145.7	8462.78	15429.7	8189.23	10957.3	55532.9	92919.3	103339	122836	143397
M1592	POS	371.148		Lansiumarin_B		1720.61	13304.9	2815.97	2902.75	8882.1	146054	139340	96429.2	124332	135267	1644.35	1753.89	1337.79	1480.19	9130	94235.4	73715.2	84436.1	59518.5	82071.3
M617	POS	212.2		N-Ethyl-4-menthane-3-carboxamide		39052.9	49066.7	39996.6	108261	54906.4	51734.4	56859.6	33925.4	42764.6	31673.4	38508.1	57244.7	57787.1	43573.2	59954.1	53096	72959.8	73274.3	63666.8	50913
M1836	POS	269.078		Formononetin (Biochanin B)		19.2735	19.5631	196.442	18.3172	18.4354	93101.1	87068.5	114992	90597.5	14769.6	236.205	17.6731	18.5148	17.7504	175.573	146413	130528	169643	117898	112987
M2157	POS	378.226		4-(Diphenylmethoxy)-1-[3-(1H-tetrazol-5-yl)propylpiperidine	Benzene and substituted derivatives	19.2735	19.5631	19.0466	18.3172	18.4354	112830	134635	108813	30030.3	4002.89	17.9634	17.6731	18.5148	17.7504	17.5694	122132	125876	244481	99763.2	94677.5
M911	POS	249.184		Dimethylbenzyl_carbinyl_hexanoate		37575.7	42192.9	36378.8	44515.3	47063.6	69139.2	55219	75030.8	65170.9	64558	35750.6	42280.7	37469.8	35108.8	24477.9	48143.1	55306.2	68152.8	127377	62866
M1117	NEG	355.158		2-(2-Hydroxypropan-2-yl)-4-methoxy-6-(2-phenylethyl)-2,3-dihydro-1-benzofuran-7-carboxylic acid	Stilbenes	5484.75	12925.1	13126.8	15113.1	12686.2	219155	81911.8	110185	58651.9	59472.2	7987.09	10987.8	39333.4	12386.8	12149.6	83774.9	53905.5	111486	69606.2	82966.3
M1249	POS	158.154		N-Isobutyl-3-methylbutanamide	Fatty Acyls	53939.3	63328.5	64791.2	58189.1	56207.5	51285.7	42840.5	49085.5	51223.7	60017.1	53593.4	64570.2	63674.2	48007.7	38296	53939.5	46618.4	50097.6	49870.9	52878.8
M1240	NEG	181.054		Methyl 2-hydroxy-4-methoxybenzoate	Phenolic acids	40656.6	40236.6	44503	48857.8	40285.5	129088	59374.5	61125.1	52596	60709	44830.7	40542.4	46660	49984.2	41905.3	40127.2	76569.1	52780.3	57042.9	43960.4
M1320	NEG	339.12		4H-Pyrrolo[3,2-c]pyridin-4-one, 1,5,6,7-tetrahydro-2-[2-(3-quinolinyl)-4-pyridinyl]-	Pyridines and derivatives	7056.8	18.5749	5417.68	828.135	654.153	128251	117757	104073	118119	119138	2598.9	9942.55	7734.01	6765.42	12285.5	92825	93330.4	120644	95278.8	25314.5
M1161	POS	343.138		Sphalleroside_A		15720.5	14718.9	17499.6	15040	17041.3	60198.8	72633.2	69210.1	75925.2	110378	6637.15	11167.5	12339	10758.8	14391	102261	87694.5	110117	100124	142656
M1993	POS	907.516		Chlorophyll_b		70264.2	147229	5130.47	18.3172	116906	94101.9	17.8105	80117.9	122050	114064	95988.8	17.6731	18.5148	73612.7	133182	3206.7	17.1138	4408.03	18.4554	6104.12
M1914	NEG	388.134	C11729	Hetacillin	Lactams	20.0495	4031.12	6045.08	2284.29	3909.62	25.5598	30997	43075.4	26.3446	155309	14882.8	11834	5662.11	4985.6	18218.4	117219	121583	131053	131455	253266
M2334	POS	441.173	C07468	Candesartan	Benzene and substituted derivatives	22293.6	23107.2	15296.6	14352.8	10902.6	139705	123331	155698	148055	162333	7351.39	18658.1	4992.71	10603.4	7171.86	51136.6	44917.2	49900.9	42145.4	3848.91
M695	POS	193.086		Methyl 4-methoxycinnamate	Phenylpropanoids	3088.87	8535.47	5184.44	4207.37	7054.78	69036.7	97709	81228.5	57116.6	102810	2215.95	7431.93	821.085	4919.22	20681.9	169753	148935	112130	73248.7	78546.1
M526	POS	317.065	C10084	Isorhamnetin	Flavonoids	6569.47	4423.39	3397.56	2823.15	5035.41	111475	69198.1	87851.9	98591.3	66594.1	5309.38	7888.11	1889.06	2337.22	3064.22	136126	119348	132673	124912	64537.3
M1986	POS	326.144		Glucopyranosylmoranoline	Organooxygen compounds	13562.2	13224.1	16736.1	14657	16548.8	104126	106424	93235	98297.3	142581	10429.8	9389.85	12498.4	11514.7	14236.7	91370.7	69347.9	69601.6	80034.8	65009
M2309	NEG	243.039		2,2'-Bipyridine-4,4'-dicarboxylic acid	Pyridines and derivatives	87124.3	68252.5	76179.5	61870	73803.5	10651.2	8562.78	9136.17	7115.65	42124.4	84969.1	58860.5	135489	105902	106780	20874.7	18163.6	25889.3	22475.3	26928.5
M89	NEG	187.025		Triglochinic acid	Carboxylic acids and derivatives	8592	9823.2	10451.9	6702.44	9332.93	89752.6	111910	90259.8	43912.3	136009	9381.35	10861	7548.64	6757.44	8924.39	77125.2	103575	104367	81816.4	120537
M388	POS	277.215	C14766	9-Oxo-10(E),12(E)-octadecadienoic acid	Octadecanoids	4575.38	16079.1	21970	37002.7	12874.6	127424	75351.3	44697	31185.1	55149.8	8637.82	21816.6	9049.18	42173.8	121526	64612.9	89132.8	112827	56091	90467.5
M1154	POS	497.217		7alpha-1(10->19)-Abeo-7-acetoxyobacun-9(11)-ene		3659.46	8119.73	5812.65	4671.44	3095.96	7612.48	7827.26	10748.7	17476.9	20434	1998.8	7330.39	3386.65	4503.99	7005.54	503328	362203	13458.4	34429.2	15244.1
M36	NEG	201.113	C08277	Sebacic acid	Fatty Acids and Conjugates	24720.2	22790.6	27319.9	16183.9	18390	61126.6	82570.8	46608.5	49587.9	64238	24837.7	19218.9	27164.7	44525.3	94994.3	74537.6	85741.3	86119.7	86426.1	83560.7
M2285	NEG	775.539		1-Stearoyl-2-oleoyl-sn-glycero-3-phospho-(1'-sn-glycerol)	Glycerophospholipids	16725.4	14543.9	4279.6	43036.4	29508.2	54916.4	48190	130176	130656	51896.3	23391.2	5832.68	3607.15	15215.7	6227.05	63671.6	116944	102145	76563.4	99583.2
M1985	POS	207.185		N1-Benzyl-N2,N2-diethyl-1,2-ethanediamine	Benzene and substituted derivatives	19.2735	19.5631	19.0466	18.3172	18.4354	82787.2	229857	96182.3	62972.4	6181.24	17.9634	17.6731	18.5148	17.7504	17.5694	107206	90919.3	151924	129051	78806.6
M2081	POS	635.47		DG(18:4(6Z,9Z,12Z,15Z)/20:5(5Z,8Z,11Z,14Z,17Z)/0:0)	Glycerolipids	26172	22580.1	30639.5	101025	32460.9	14766.8	71808.5	43040.5	44313.6	25169	17754.2	41433.9	28656.1	35717	30159.8	107981	63250.6	75299.6	168015	55315.3
M1573	POS	335.222		delta-12-PGJ2		46434.5	37988.9	48675.4	36998.5	41463	34910.9	45622.3	46346.8	104169	32394.1	42832.9	34461.2	40684.8	58095.4	38321	51308.7	126876	41075.5	76667.6	49644.5
M1513	NEG	625.141		Delphinidin-3,5-diglucoside cation	Flavonoids	462.926	400.513	18.0557	819.796	17.8629	50733.4	54086.3	60695.7	72068.8	184539	1418.91	6043.51	2726.74	2405.6	412.256	112009	110861	120472	103846	149319
M2143	POS	339.227		5-{8(Z),11(Z)-pentadecadienyl}resorcinol		71112.1	7262.85	73934.8	63811.1	2262.69	10758.3	12009.5	125601	32615.8	15408.4	154719	4207.33	211893	76797	4398.8	63429.9	13993.8	14809.7	10172	62037.7
M444	NEG	177.092		trans-2-Ethoxy-5-(1-propenyl)phenol		17108.2	19096.8	34479.9	21277.1	21561.7	72526.7	44415	56787.3	83275.3	92750.3	28713.7	23076	66009.3	29317.7	23838.3	48525.7	50958.4	197640	48135.7	50360.9
M2597	POS	457.279	C05952	Leukotriene E4	Fatty Acyls	467.135	19.5631	221.166	18.3172	18.4354	195876	86716.6	127142	24857.7	5189.43	480.268	17.6731	247.026	359.901	17.5694	85251.6	133243	151098	48175	168675
M956	NEG	359.136		Junipediol A 8-glucoside	Organooxygen compounds	20.0495	18.5749	18.0557	18.1481	17.8629	70256.1	70770.9	62487.2	102749	66127.4	741.337	18.8731	424.62	401.812	18.7682	106695	137720	167836	85140.1	154885
M1395	NEG	235.134		3-(2-Methyl-3-oxo-2,5,6,7,8,8a-hexahydro-1H-naphthalen-1-yl)propanoic acid	Organooxygen compounds	709.478	2995.56	1104.51	2625.02	2101.96	141872	151755	52860.8	40960.8	68779.8	1627.92	1661.72	1382.77	4543.92	3018.98	97583	109647	137453	71085.5	128997
M405	POS	197.071	C16356	1,7-Dimethyluric acid	Imidazopyrimidines	7468.04	7527	6742.39	8418.89	6290.66	43357.3	28351.9	45365.8	63362.5	327985	8063.71	4849.05	7264.86	7764.44	7205.49	196073	66588.6	29205.2	79519.7	70561.3
M2164	POS	532.246		Fluprostenol serinolamide	Fatty Acyls	748.429	19.5631	337.848	184.942	370.187	116646	100027	101945	131955	307286	597.492	1682.98	380.483	359.889	353.5	49523	57195.2	75050.2	71833.3	5209.58
M2438	POS	384.186		Benzoic acid, 3-[(3-methoxybenzoyl)amino]-4-(4-methyl-1-piperazinyl)-, methyl ester	Benzene and substituted derivatives	19444.1	18689.8	21632.5	18590.4	18904.6	86823.5	89740	53988.9	86715.4	160845	19861.1	17642.9	21404	24198.6	17066	48458.4	72586.7	47916.3	84617	92287.7
M733	POS	293.21		Colnelenic_acid		667.068	4624.68	516.519	18.3172	18.4354	76473.1	95836.3	63760.3	30614.4	19374.9	17.9634	17.6731	18.5148	17.7504	6476.65	162409	118757	195726	171251	74347.6
M254	NEG	243.063	C00299	Uridine	Nucleosides	67911.7	96976.6	59286.3	166611	81596.7	6972.97	1125.36	2331.78	5320.55	12880	103666	67737.2	98313.3	69653.6	89821.8	10047.1	26254.6	28186	9268.64	14295.4
M1935	POS	548.227		.beta.-D-Glucopyranosiduronic acid, 6-[3-(1-naphthalenylcarbonyl)-1H-indol-1-yl]hexyl		19.2735	19.5631	19.0466	18.3172	18.4354	37135.4	45117.4	72393.5	211653	35651.7	17.9634	17.6731	18.5148	17.7504	17.5694	243389	53531.8	93956.7	190277	32809.6
M1228	POS	601.118		Kaempferol_7-(6''-galloylglucoside)		101371	99156.8	112767	101749	98337.4	17.5052	17.8105	448.449	18.6836	19.4675	90430.3	91865.9	122322	124398	70979.7	18.9358	17.1138	17.8967	18.4554	19.3632
M886	POS	357.299		Monoolein	Glycerolipids	98528.8	115750	78290.2	114345	107342	2014.79	17.8105	777.468	18.6836	5468.47	85085.1	98381	131892	88838.2	80730.9	1614.96	1813.36	17.8967	851.359	1938.97
M1940	POS	367.149		Tetrahydropentoxyline	Harmala alkaloids	19.2735	19.5631	19.0466	18.3172	18.4354	137583	87171.2	50554.8	32701.6	101831	17.9634	17.6731	235.69	226.907	312.267	128349	158746	103875	25031	186289
M1355	POS	323.222		(8)-Gingerol		3845.72	2489.3	2059.39	2405.96	582.314	103763	91794.3	39504.7	88240.1	43018.3	18048.7	958.039	16288.9	10839.4	12201.5	133121	148793	44058.2	103824	144481
M1840	POS	233.078		Dihydrocoriandrin		18953.5	18822.4	34310.5	36117.1	35305	36267.9	45949.7	35221.7	118194	39366.6	19545.5	29984	39436.8	29263.2	12505.6	77083.4	124353	83783.1	59352.7	115307
M1952	POS	553.485		DG(15:0/16:1(9Z)/0:0)	Glycerolipids	70598.3	86071.6	33277.2	61992.2	88549.5	54021	26452.4	42323.7	42228.3	50628.5	95243.9	55745.6	67608.4	36090.4	89641.3	33749.2	9648.64	11097.7	14231.1	38283.6
M2436	NEG	242.08		N-Phenyl-N'-(3-pyridinylmethyl)thiourea	Benzene and substituted derivatives	11346.8	63114.6	5314.24	11470.4	4046.03	61939.8	93775.4	26199.5	36657.9	110619	10660.6	21143.4	10935.5	46940.4	136267	97308.9	85285.1	22112.8	63663.3	88260.3
M2932	NEG	407.166		Serpentine		20.0495	980.592	405.332	611.758	17.8629	87885.3	126212	88520.7	121020	208396	19.561	603.89	832.558	3200.69	3285.82	91018.2	75175.7	65863.1	68589.7	62169.7
M116	NEG	285.041	C05903	Kaempferol	Flavonoids	18809	19190.8	23232.6	16846.7	14148.8	120514	15647.8	16510.4	31519.3	239450	22360.8	26342.7	28594.5	16066.3	18988.5	68802	118544	33834.3	94111.4	60528.6
M1882	POS	946.729		Lactosylceramide_(d18:1/22:0)		37574.3	54273.9	25237.6	80942.7	67716.1	41523.9	63364.9	39887.8	15789	36081.4	48763.3	54232.5	67498.8	41852.6	55497.8	61741.5	47376.7	61699.4	49428.4	50999.5
M2324	POS	235.085		1-Isopropyl_citrate		22075	29694.7	23777.4	29139.9	72605.5	97862	49269.4	75504.9	78492.1	69735.7	65852.9	23424.5	20647.8	24458.3	20983.5	68604.1	61042.3	32750.3	52912.9	81714.3
M962	POS	224.201		Pellitorine	Fatty acyls	35472.7	42514.5	38914.7	124422	47040.9	49378.1	53498.1	37812	36498.7	25551.5	32274.9	46646.9	60175	39818.2	42656.1	55739.8	72265.1	78159.8	43860.7	36817.9
M2781	NEG	273.039		1-Deoxy-D-altro-heptulose 7-phosphate		48577.4	42309.1	41675.8	38516.3	54191.9	94697.1	94312.2	89595.2	130403	136761	27887.4	55940.2	30183.7	27152.1	42379.9	11524.9	7088.97	8187.92	9778.88	7556.01
M2103	NEG	411.107		6a,9-Dihydroxy-2-(3-hydroxyprop-1-en-2-yl)-8-methoxy-1,2,12,12a-tetrahydrochromeno[3,4-b]furo[2,3-h]chromen-6(6aH)-one	Isoflavonoids	419.75	18.5749	840.306	18.1481	426.6	85572.5	85436.1	66467.2	74771.9	176609	19.561	18.8731	18.2649	340.697	18.7682	69383.6	94271.6	92736.5	90653.9	160030
M2043	NEG	725.269		4-(4-(4-Hydroxy-3,5-dimethoxyphenyl)tetrahydro-1H,3H-furo[3,4-c]furan-1-yl)-2,6-dimethoxyphenyl 2-O-(6-deoxy-.alpha.-L-mannopyranosyl)-.beta.-D-glucopyranoside	Lignan glycosides	20.0495	18.5749	18.0557	18.1481	17.8629	91456.1	90120	62814.5	72521	124549	19.561	18.8731	18.2649	18.0986	18.7682	98532	103344	114184	93255.2	146030
M189	POS	231.116		Val-Met	Carboxylic acids and derivatives	19.2735	19.5631	483.735	18.3172	213.203	8163.3	47232.4	38750.8	84282.2	109571	250.223	766.841	309.002	179.571	505.457	85171.8	58038.5	167663	327894	64472.6
M2332	POS	490.301		Pyrrocidine B	Fatty Acyls	531.896	1807.71	2468.93	1463.18	1582.64	142676	166091	78310.3	6267.99	7325.57	645.033	411.097	18.5148	2186.76	3102.87	84731.6	144154	195710	21567.5	130232
M1219	POS	215.164		4-Acetoxy-2-hexyltetrahydrofuran	Tetrahydrofurans	64805.1	30203.8	81092	29907.5	4844.15	15782.6	19689.8	76897.2	111791	23604.3	74766.4	22770.3	125769	142135	19231.7	12166.4	4191.53	9938.23	5572.88	115384
M1787	NEG	283.155		(4E,6E)-2-(Hydroxymethyl)-3-(3-methoxy-3-oxopropyl)deca-4,6-dienoic acid	Fatty Acyls	383.467	1117.46	531.274	267.183	2033.09	113148	103388	63714.5	36833.1	82530.3	1115.79	18.8731	996.227	3147.88	1539.76	125900	126202	88583.4	121524	117136
M2082	POS	846.612		PS(20:0/20:1(11Z))	Glycerophospholipids	33502.8	57898	39965.1	31273.3	31727.9	54960.1	46178.7	62219.3	69679.3	69430.3	55362.2	22580.8	26955.1	95149.6	40283.2	59272.6	45685.3	40994	60178.9	46806.6
M1607	POS	338.266		N-cis-Hexadec-9-enoyl-L-homoserine lactone	Carboxylic acids and derivatives	12616.5	79597.5	7027.1	33515.5	13082.2	32164.7	72854.1	8508.66	23268.9	17456.5	16912.8	38307	31204	90871.8	357193	38009.2	31548	32532.4	9997.21	42237.4
M1102	POS	368.243		Methanone, [1-(5-fluoropentyl)-1H-indol-3-yl]tricyclo[3.3.1.1(3,7)]dec-1-yl-	Indoles and derivatives	1026.67	7230.19	1653.6	2699.4	3055.94	76734	104413	57421.2	46140.9	26031.3	1094.84	5544.89	1381.94	7914.82	80588.1	105119	90433.6	164823	119329	84609.1
M404	POS	197.071		1,3-Dimethyluric acid	Imidazopyrimidines	7208.8	7265.71	6508.34	8126.63	6072.28	41852.2	27367.7	43790.9	61162.9	316599	7783.78	4680.72	7012.66	7494.91	6955.36	189266	64277	28191.4	76759.2	68111.8
M1539	POS	581.148		Flavone base + 4O, C-Pen, C-Hex		15837.7	15233.4	22309.7	17340.4	9298.91	88656.5	88198.6	82026.1	110055	111652	4819.92	1449.88	1357.85	6058.08	7554.1	78242.7	75586.8	82451.4	86449.9	81829.9
M665	POS	187.144		3-[(3-Methylbutyl)nitrosoamino]-2-butanone	Organonitrogen compounds	44382.9	40775.6	45988.4	30112	18025.3	31047	33498.4	44542	34968.7	90505.6	53305.9	41437.5	109903	91588.9	143894	26922.1	29163	9388.45	27629.3	38869.5
M1246	POS	147.117		Mildronate	Carboxylic acids and derivatives	1147.15	1719.82	1591.24	3755.71	917.142	83690.2	78023.2	52360.6	54328.2	23622.9	1910.28	2008.51	2284.69	3341.73	5369.47	192097	175076	119846	95473	87008.4
M1319	POS	341.134		3-(3,4-Dimethoxyphenyl)-6-ethoxy-4-methylcoumarin	Isoflavonoids	5271.89	5284.83	6828.06	4551.85	7001.08	93316.2	94706.7	74659.8	102252	108529	7811.08	8577.07	5475.83	7884.05	9290.2	82266.8	80637	90669.3	90903.7	98596.5
M1968	NEG	571.09	C17810	Citreorosein	Anthracenes	20.0495	18.5749	18.0557	18.1481	659.767	122663	142845	139758	221337	322463	976.891	18.8731	18.2649	18.0986	18.7682	19804	10583.2	27.8265	3018.41	30.8365
M2490	POS	433.378	C10826	Tomatidine	Steroids and steroid derivatives	135400	58445.8	105205	38175.8	3395.31	6482.44	15578.3	33412.3	20866.1	8602.34	85347.4	17294.6	91383	108236	121089	28802.8	6096.75	18525.1	7768.75	72046.5
M624	NEG	341.27		Hexadecanedioic acid, 3,3,14,14-tetramethyl-	Fatty Acyls	49143.3	32417.3	54272.9	31795.9	31555.9	43593.3	41091.2	64935.4	38401.2	45091.2	34139.3	33533.2	26563.7	93285	21564.8	93495.4	68622.3	50921.1	85466.2	39287.7
M1864	POS	348.107		2-Hydroxy-5-[(3,4,5-trimethoxybenzoyl)amino]benzoic acid	Benzene and substituted derivatives	4305.1	7002.17	6510.11	7641.76	6159.39	94708.3	61400.4	77683.8	88747.1	106628	5650.53	6338.5	9033.65	7716.1	6711.79	76598.4	68505	80727.9	83377.9	173519
M2499	POS	184.081	C16353	7-Methylxanthine	Pseudoalkaloids	47480	48248	45876.2	44801.1	47786	46323.4	46647	43819	54256.7	53342.2	41682.8	41071.1	45010.5	42372.5	67757.9	50472.7	52102.4	51610.1	51822	56209.6
M1951	POS	173.164		Nonanohydrazide	Carboxylic acids and derivatives	40573	36531.6	46874.1	46332.2	41424.5	48303.3	45024.5	46714	49787.6	46790.3	41852.3	68842	61131.3	46639.4	51150.1	47178.3	57248.5	43937.4	55579.3	54607.4
M725	POS	171.028		Phloroglucinolcarboxylic acid	Benzene and substituted derivatives	15877.7	11501.4	11865.9	15106.8	18013.3	69229.4	89134	61885.7	82171.2	80238.7	11812.6	14192.8	11262.2	9373.3	14937.8	79618.6	82370.7	102479	86912.8	106484
M1688	POS	345.13		3-Hydroxy-2',4,4',6'-tetramethoxychalcone	Linear 1,3-diarylpropanoids	21379.3	13562	8255.51	12516.5	13409.4	89133.3	91459.1	74957.4	89281.7	88974	12683.5	14091	12244.1	12455.1	12184.3	59018.3	77440.9	87360.2	83595	97943.8
M919	POS	307.237		Butacaine	Benzene and substituted derivatives	5397.78	59767.1	3745.84	1866.86	199.878	2481.51	116947	1834.97	2300.96	19.4675	12400.3	19749	14149.5	116445	505083	34176.8	17.1138	8983.72	18.4554	64503.5
M204	POS	524.37		LPC(18:0/0:0)	Glycerophospholipids	88555.2	88931.8	65916.3	108735	104848	12434	12719.4	14236.3	11514.9	44112.3	57698.3	47604.3	108109	59069.9	63581.7	22915.3	14661.9	11586.2	12769.4	19454.9
M1562	POS	844.671	C00157	PC(20:0/20:1(11Z))	Glycerophospholipids	44850.3	58869.8	46181.7	43011.5	50794.2	55164.9	47086.1	47407.6	47749.7	55263.6	53295.6	46555.1	47332.5	42156.6	43189	46340.5	40825.1	44420.9	45694.1	57662.8
M1709	POS	393.19		2a-Hydroxy-7-(hydroxymethyl)-2,2,4a,10b-tetramethyl-1a,2a,4,4a,10,10a,10b,11a-octahydro-2H,7H-[1]benzoxireno[3,4-f]pyrano[2,3-b]chromene-9,11(3H,8H)-dione	Naphthopyrans	212.272	19.5631	456.791	111.075	18.4354	127498	160187	113650	143419	230237	17.9634	187.047	298.944	220.799	381.895	46485.9	32388.1	34403.7	45668.6	26241.7
M399	POS	308.197		Benztropine (mesylate)	Benzene and substituted derivatives	931.008	6208.36	2922.87	4134.3	1579.58	65896.6	69928.7	27856.5	41934.1	29332.5	1414.2	5555.55	6660.19	12409.3	32082.7	152230	117697	132806	137030	109889
M2784	NEG	149.061		Phenylpropanoate		11444.1	13042.9	13629.1	15439.8	9399.97	23329.6	31682.2	13008.2	3945.92	30.7835	20918.1	18.8731	15866.6	15870.1	24885	20605.2	354237	31515.5	33559.8	303666
M2274	NEG	770.223		Amidepsine H	Tannins	1402.59	3766.08	2852.93	3823.45	2449.64	62975.8	34113.7	31202.1	75527.3	112507	4412.67	5436.33	2570.64	3082.88	4883.1	64498.4	142473	96593.1	97183.9	202459
M603	POS	191.106		1-(4-Methoxyphenyl)-1-penten-3-one	Phenol ethers	23525.2	17611.3	17085.5	13593.4	22936.7	19739.6	18242.5	13484.6	15097.3	35781.1	20152.2	15249.4	6206.2	11078.9	13182.2	69080.2	84216.2	96522.1	123386	317594
M989	NEG	349.241		5-(5-Methoxycarbonyl-5,8a-dimethyl-2-methylidene-3,4,4a,6,7,8-hexahydro-1H-naphthalen-1-yl)-3-methylpentanoic acid	Diterpenoids	28231.6	42880.4	28145	36726.8	39916.7	49956.6	61547.8	60816	50687.6	71550.9	36372	36365.2	29972	24530.9	27183.9	62293.5	57223	78373.5	57731.3	72636.3
M823	NEG	429.374	C02477	alpha-Tocopherol (Vitamin E)	Meroterpenoids	2671	30269.4	18.0557	18.1481	26145.2	97003.2	48611.6	58597.1	15302	43482.2	99796.7	18.8731	18.2649	39544.9	16355.3	57804.6	65776.9	110833	97255.7	142750
M2235	POS	213.041		Methyl_1-(propylsulfinyl)propyl_disulfide		1734.63	3770.09	2538.49	2890.91	3432.68	127486	147363	85819.9	88004.6	34557	3415.36	1461.59	538.697	1920.73	1794.48	97142.5	52461.9	101281	78839.7	115429
M747	POS	427.137		9-(1,3-Dihydroxy-3-methylbutyl)-6-hydroxy-4-methoxy-3a,12a-dihydro-5H-furo[3',2':4,5]furo[3,2-b]xanthen-5-one	Benzopyrans	19.2735	415.531	2078.31	18.3172	1051.96	68055.6	171414	33144.4	6468.58	66890.1	17.9634	17.6731	18.5148	17.7504	1418.6	162044	282498	46479.7	68540.8	38392
M288	POS	165.127	C08490	cis-Jasmone	Octadecanoids	6608.15	5879.95	4211.24	6747.93	5270.49	184158	20248.6	27699.2	51550.7	38130	3041.83	4933.53	5411.55	6972.64	15194.3	140553	91769.4	75826.7	78377.7	173255
M1386	POS	256.982		5-(2,3-Dichlorophenyl)-2-furoic acid	Furans	18925	28606.6	23132.8	24537.9	25782.8	65763	73800.9	78079.5	78651.8	68800.4	22798.5	32153.9	17956.8	18096.8	26292.6	76421.9	65984.2	92534.8	55038.1	51863
M2242	NEG	816.582		2-amino-3-({hydroxy[2-(icosanoyloxy)-3-[octadec-11-enoyloxy]propoxy]phosphoryl}oxy)propanoic acid		23009.2	47709.6	55439.7	32590.1	30546.3	1379.36	92701.3	24.1318	26.3446	4643.71	25944	62924.8	18.2649	29222.6	36102.5	107410	260410	40278.5	32240.6	59694.7
M1873	POS	471.125		1-Pyrrolidinecarboxamide, N-[3-[[5-bromo-4-[[2-(1H-imidazol-5-yl)ethyl]amino]-2-pyrimidinyl]amino]phenyl]-	Benzene and substituted derivatives	9075.6	10234.4	11464	12096.4	10710.6	53585.1	57058.3	52225.3	69813.5	29065.8	7635.18	10578.8	7139.31	11381.8	7735.48	107936	101106	136388	126809	108069
M1603	POS	251.237		8,11-Heptadecadienal	Fatty Acyls	17706.7	73104	5586.9	32887.5	16938.7	41065.5	118776	5809.39	28355.3	17327.6	14213.9	57862.1	12717.3	56294.1	250743	49737.2	45871.6	41682.2	16127.7	35888.8
M2908	POS	498.326		Emetine	Tyrosine alkaloids	11191.1	14777.8	7975.32	10483.8	18365.4	40912.1	56649.7	103681	152164	149489	20488	7244.7	38233.4	11508.8	31023.2	47670.8	18545.9	34448.2	106275	55654.3
[truncated: 818 more rows]

## Sheet: Table S2
Table S2. All the different metabolites in the leaves between W22 and Zmsps2 mutant.
[truncated: 454 more rows]

[truncated: 1 more sheets: Table S3]
